# Supplementary material for: Small molecule branched-chain ketoacid dehydrogenase kinase (BDK) inhibitors with opposing effects on BDK protein levels
Source: Nat Commun. 2023 Aug 9;14:4812. doi: 10.1038/s41467-023-40536-y (PMC10412597; doi:10.1038/s41467-023-40536-y)
Supplement: Supplementary file 9 — Source Data [file 41467_2023_40536_MOESM9_ESM.zip]

Archive with 2 entries (2 files):
- Source Data .xlsx
- BDK interacting proteins.xlsx
