# Supplementary material for: Small molecule branched-chain ketoacid dehydrogenase kinase (BDK) inhibitors with opposing effects on BDK protein levels
Source: Nat Commun. 2023 Aug 9;14:4812. doi: 10.1038/s41467-023-40536-y (PMC10412597; doi:10.1038/s41467-023-40536-y)
Supplement: Supplementary file 9 — Source Data [file 41467_2023_40536_MOESM9_ESM.zip › Source Data .xlsx]

## Sheet: Figure 1
	C							B						D							E
	EF							FS						HW							LW
	SHAM-Control Diet	TAC-Control Diet	TAC-IC80 8254 Diet	TAC-IC80 BT2 Diet			SHAM-Control Diet	TAC-Control Diet	TAC-IC80 8254 Diet	TAC-IC80 BT2 Diet				SHAM-Control Diet	TAC-Control Diet	TAC-IC80 8254 Diet	TAC- IC80 BT2 Diet				SHAM-Control Diet	TAC-Control Diet	TAC-IC80 8254 Diet	TAC-IC80 BT2 Diet
	61.1516	75.8239	82.181	88.4613			45.3526	34.4881	45.4412	45.2959				7.67683	12.3394	10.515	12.8614				8.10976	8.75152	8.65868	8.37952
	72.9055	22.1908	78.4468	13.1691			41.2534	8.15708	41.9629	9.42653				8.18788	16.2035	10.3152	16.4417				7.73939	12.25	8.18788	22.5215
	74.2276	51.717	74.5176	23.6289			40.0958	20.5205	37.9388	15.8387				7.98204	21.2765	11.4634	16.7917				9.62275	33.7882	8.71951	27.6488
	70.3128	26.1105	64.0209	54.9671			39.7722	10.6875	42.5797	30.5272				8.25862	19.5	11.3373	9.84337				7.73563	24.5843	7.07831	8.37349
	66.5003	19.9695	21.303	47.7127			34.6372	11.6924	17.2913	28.0026				7.20349	9.95954	13.1707	10.0183				7.39535	8.43931	8.54268	8.17073
	63.3476	66.3158	71.8641	48.0537			34.2995	36.1489	38.9113	33.5443				8.22981	13.872		12.0287				7.82609	8.91463		7.71264
	69.1476	36.4855	13.9265	18.4554			37.1866	14.4067	10.45	11.4809				7.21637	13.0647	18.024	14.9602				8.04094	9.14118	27.1856	26.1818
	76.9247	24.7533	19.0183				40.4559	13.1245	9.16129					8.1976	18.3567	12.994	8.49697				9.19162	25.655	8.27545	8.24242
	79.4543	40.0318	16.2055	72.4323			45.569	13.1716	9.39271	38.5556				6.68072	16.064	9.02381	12.6706				7.37952	27.8081	7.14286	14.9706
	77.0392	13.3235		58.112			38.51	10.3633		31.0334				7.8882	16.6765	13.5563	12.0239				7.47826	25.2235	26.1187	8.64671
	81.4081	14.5297		33.9073				7.8905		22.1053					15.1078	17.2981	14.8841					9.34132	25.4845	14.5366
	77.431	13.0527	33.757	64.9492			46.2553	6.51241	12.0661	34.6891				7.55488	16.4132	16.1928	12.1647				9.15854	28.8503	21.3916	8.71176
	72.3956	14.7837	40.1915	24.6222			37.9968	7.33718	19.0135	17.0554				7.81065			13.716				12.4556			10.2899
	58.1547	30.0158	38.4212	43.9206			33.1404	14.6237	18.6747	25.7627				7.48193	18.7384		10.5122				6.74096	28.4186		8.37805
		8.42219	48.7498	28.2474			29.9571	6.04439	30.0093	15.2126				8.06173	15.1043	19.6098	13.1818				8.8642	27.681	30.9573	22.3394
			17.522	47.4378					8.64002	22.7732						11.3374	10.2156						8.55422	8.52695
		10.2757		17.3776				8		11.2921					15.5122	11.6037						11.9146	8.12195
		15.6225													15.5536							20.0774
		23.3801	81.9372					9.93993							15.1937	11.5818						26.125	8.66061
		21.9958	27.3364					14.9076	39.9128						11.6707	14.5952						8.08982	13.2202
		71.9643	19.9652					15.6984	16.735						8.17416	15.7362						8.19663	20.0429
		10.4826	23.2931					31.3808	12.6375						15.3916	13.2545						28.7651	16.6242
		20.5624						5.99289	12.2991						16.7176	14.9518						24.4	29.1687
		21.8845	20.7856					14.0008							15.5687	9.83832						20.4312	7.87425
		21.3685	66.6388					9.98172	13.7375						13.5509	11.8875						9.08383	9.575
		29.402	64.2205					14.0307	41.0613						10.5854	16.5818						7.92683	25.2364
		45.4216	25.0296					15.1112	27.2719							13.8072							9.4759
			21.2353					25.688	13.8888							11.4908							7.82822
			65.0694						20.4374
									41.3578
	Heart western densitometry
G.	pBCKDH/BCKDH				H.	BDK
	SHAM-Control Diet	TAC-Control Diet	TAC-PF'8254 Diet	TAC-BT2 Diet		SHAM-Control Diet	TAC-Control Diet	TAC-PF'8254 Diet	TAC-BT2 Diet
	0.872003	1.01784	0.104391	0.262898		0.982989	0.830225	0.140675	0.172946
	0.941583	0.936709	0.055894	0.282976		0.937636	0.743994	0.117123	0.138679
	1.07018	1.06114	0.060935	0.33235		1.04289	0.918902	0.113233	0.186065
	1.11623	1.17706	0.043017			1.03649	0.996105	0.091326
		1.07331	0.052895				0.916345	0.059807
		0.953695	0.057249				0.838591	0.046556
	BCAA/BCKA
I.	Leu					J.	ketoleu
	SHAM-Control Diet	TAC-Control diet	TAC-IC80 8254 Diet	TAC-IC80 BT2 Diet			SHAM-Control Diet	TAC-Control diet	TAC-IC80 8254 Diet	TAC- IC80 BT2 Diet
	215	243	162	225			4.64	7.82	1.65	3.78
	195	265	135	137			6.61	15.9	2.91	5.12
	192	268	138	120			12	5.99	2.08	2.66
	137	177	184	142			10.8	11.8	2.83	3.89
	181	294	138	172			8.74	6.61	0.962	2.39
	356	390	106	214			5.87	8.42	1.43	2.67
	203	222	111				10	5.96	2.15
	174	216	124	150			11.9	8.6	2.14	2.52
	223	211	132	171			7	10.3	1.41	2
	307	203	48.7	151			5.2	9.02	2.29	2.26
		152		122				5.32		1.05
		229	127	185				9.47	3.3	2.04
		191	166	187				6.44	1.1	2.51
		396		143				6.18		3.13
		248		130				8.18		1.46
				159						3.98
			168						0.862
			161						2.61
	PF-07208254 levels from chow day 38	BT2 levels from chow day 38
	41600	205000
	11100	177000
	27800	225000
	26100	204000
	33300	234000
	21000	219000
	4370	190000
	23600	233000
	52600	219000
	13100	247000
	35800	212000
	8900	217000
	28700	241000
	6620	227000
		217000
	23899.3	189000
	14153.1
		216000
		19370.1

## Sheet: Figure 2
	L. oGTT day 2 graph						N. oGTT 2 week graph
	M. oGTT day 2 AUC						O. oGTT 2 week AUC
	Vehicle	PF'8254 30mpk	PF'8254 90mpk	BT2 100mpk			Vehicle	PF'8254 30mpk	PF'8254 90mpk	BT2 100mpk
	33908	32888	28380	29535			35483	34043	33938	37103
	32655	33863	30960	32610			34410	32483	30465	32483
	32558	31290	28538	27473			34560	33990	27960	27068
	34268	31380	31133	33158			38520	28950	31598	35423
	37560	31298	33990	29895			38505	33030	32153	29183
	33698	28785	30878	32445			32640	31020	30053	32678
	30833	34688	26925	26003			34260	29790	28463	31860
	33915	35055	33923	33345			32235	32018	31448	32648
	36203	29933	25380	36390			34388	32888	24165	31583
	38100	32303	27885	29498			38325	36090	30023	28320
	33765	29468	28298	28410			34028	27443	30555	32153
	30128	29903	27570	29700			31380	29318	27885	29010
	2 day oGTT
	Minutes	Vehicle												PF'8254 30mpk												PF'8254 90mpk												BT2 100mpk
	0	153	182	157	206	242	182	150	178	186	230	224	155	230	239	176	240	188	170	209	162	201	209	185	190	154	188	174	225	195	186	158	267	170	146	179	125	177	183	207	167	160	209	147	216	228	155	173	166
	15	402	405	480	528	540	551	470	454	449	474	435	360	455	409	460	360	410	365	432	420	471	450	413	398	441	425	421	402	471	438	313	405	346	325	390	378	371	356	354	402	321	335	281	371	454	328	320	287
	30	502	356	366	369	326	335	349	392	369	396	342	318	355	426	342	354	365	370	356	424	330	304	326	295	296	440	303	360	445	299	304	380	262	298	306	289	343	381	288	382	318	373	284	358	436	308	285	324
	60	227	279	231	248	266	252	221	248	310	279	261	238	240	262	215	259	229	196	260	298	205	235	212	214	210	197	206	253	232	247	219	257	174	230	212	206	225	261	204	268	247	270	213	257	270	241	228	258
	120	174	155	185	178	278	173	162	193	194	260	204	190	185	152	190	152	174	163	231	153	157	219	167	208	150	147	161	131	167	169	145	191	173	162	156	173	160	186	165	174	187	177	157	218	197	188	188	175
	2 week oGTT
	Minutes	Vehicle												PF'8254 30mpk												PF'8254 90mpk												BT2 100mpk
	0	217	187	188	232	203	176	173	163	168	150	202	177	310	178	203	154	222	169	190	145	189	213	176	198	162	187	152	185	215	158	185	196	172	160	261	179	172	213	157	149	150	173	185	230	215	180	191	168
	15	366	375	457	610	559	388	457	379	456	604	471	460	426	419	487	368	440	449	496	400	440	527	483	437	471	409	361	391	411	425	407	440	328	416	441	505	426	418	326	497	315	367	365	411	346	327	333	300
	30	304	359	414	300	419	346	323	337	377	426	371	329	375	313	397	246	344	339	320	380	340	403	239	283	319	313	306	344	358	323	272	285	242	369	343	257	417	336	292	366	299	326	317	339	352	268	350	272
	60	323	289	236	304	270	267	304	279	257	269	252	240	252	258	254	246	251	230	195	244	272	248	188	212	284	239	208	259	250	221	216	239	182	212	221	189	306	243	220	257	231	266	253	248	238	235	266	260
	120	233	210	212	240	234	190	172	173	208	215	192	165	185	207	160	189	191	168	165	180	166	212	168	179	190	171	172	165	169	176	171	207	144	158	144	156	209	204	151	235	207	219	216	199	205	182	196	181
	O. Liver TG						P. Liver steatosis score						Q. Fasting insulin
	vehicle	PF'8254 30mpk	PF'8254 90mpk	BT-2 100mpk			vehicle	PF'8254 30mpk	PF'8254 90mpk	BT-2 100mpk			vehicle	8254 30 mpk	8254 90 mpk	BT2
	0.107001	0.139687	0.025872	0.034884			3	4	1	1			2.714	4.1355	1.632	1.459
	0.151424	0.068812	0.050592	0.040943			3	2	2	2			4.419	3.0405	2.859	1.93
	0.123164	0.123198	0.06953	0.040055			3	3	2	2			3.918	1.9945	1.0715	1.72
	0.117914	0.054857	0.033113	0.016345			4	2	0	1				1.3415	1.725	0.932
	0.154709	0.120603	0.040558	0.033457			3	3	1	1			3.336	2.2315	1.068	1.8465
	0.034356	0.020408	0.047938	0.026354			1	0	2	1			0.9075	1.2675	0.904	1.9655
	0.07375	0.038388	0.10957	0.053305			2	2	3	1			1.827	0.847	0.8715	2.8265
	0.049091	0.139118	0.107447	0.044118			2	4	3	1			1.601	2.382	2.2425	1.2885
	0.054085	0.139714	0.029827	0.029412			2	3	2	1			2.4045	2.707	1.1535	1.317
	0.201493	0.173619	0.054335	0.037975			4	4	1	0			2.347	3.124	1.7825	1.268
	0.134174	0.077406	0.074822	0.027157			3	2	2	0			2.9845	1.81	2.712	1.1585
	0.069959	0.170732	0.059633	0.039282			2	4	2	0			0.995	2.1165	1.4955	3.017
	R. Leucine
	Hours	Vehicle													PF'8254 30mpk													PF'8254 90mpk
	0	215	216	203	169	176	193	139	161	226	179	197	192		167	137	131	121	129	134	167	178	126	154	112	156		111	138	143	141	114	144	118	107	136	140	127	123
	1	220	149	145	260	211	134		108	146		164			97	69			79.1	60.7		161		102					60.8	81.9	76.8				51.9	72		78.3	68
	2	181	115	184	176	302	97.5	110	145	143	187	209	141		44.3	51.4	64.6	106	62.9	55.9	50.4	71.5	55.2	67.6	78	68.5		64.3	58.6	70.6	41.8	57.3	64.9	49.4	50.8	80.6	117	58.1	53.7
	4	159	216	195	132	171	83.6	81.3	91.8	179	186	218	144		78.8	52	78.1	78.5	57.8	52.7	44.9	56.4	47.5	95.2	87.6	69.3		41.2	37.5	48.2	33.1	74.5	65	67.8	191	44.3	94.9	38.3	41.3
	7	218	292	196	172	185	119	104	183	186	254	201	169		136	66.7	154	105	103	138	89.6	88.4	102	137	81.2	96.8		85	78.3	52.9	73.9	60.8	96	75.5	86.6	87.3	116	67	55.6
	24	166	153		177	214		198	149	157	173	175	167			93.6	165	125	107	94	98.2	142	126	145	112	116		88	86.2	89.4	111	134	90.1	115	103	105	127		99.1
	S. Ketoleucine
	Hours	Vehicle													PF'8254 30mpk													PF'8254 90mpk
	0	16.9	23.5	23.8	20.3	22.1	14.3	10.8	18	16.7	24.4	24.5	14.1		16.5	12.5	8.44	12.1	10.9	10.6	11.7	10.1	9.48	11.1	11.1	16.7		13.3	11.3	11.4	10.3	12.5	9.1	11.5	11.4	13.1	11.1	9.45	10.7
	1	22.1	15.8	12.5	30.7	22.6	17.3		14.3	10.1		14.5			1.44	1.24			0.998	0.781		2.71		1.43					0.663	2.19	1.07				0.923	0.821		1	0.942
	2	18.8	9.4	21.5	20.8	26.4	7.59	13.1	16.4	12.7	20.7	22.8	18		0.484	1.01	0.937	1.75	1.15	0.816	0.541	1.21	0.768	1.01	1.29	1.32		1.14	0.611	0.747	0.399	0.676	0.557	0.587	0.601	1.21	1.92	0.606	0.65
	4	14.7	24.3	21.7	14.5	18.7	10.7	11.5	7.39	19.5	17.3	21.9	15.9		2.05	1.54	1.48	1.99	1.14	1.28	1.11	1.42	1.09	2.46	2.03	1.59		0.445	0.429	0.467	0.426	0.916	0.724	0.817	2.02	0.598	1.75	0.348	0.437
	7	21	28.8	19.3	22.2	22.6	10.5	13.6	17.3	12.1	30	20.3	18.2		8.3	3.25	8.24	5.42	4.61	8.69	5.13	4.56	6.61	7.68	4.82	6.49		1.69	1.79	1.1	2.49	2.2	2.57	1.48	2.84	2.03	1.78	1.48	0.97
	24	17.9	15.4		15.3	27.6		14.4	15.5	18.3	15	21.1	19.3			9.78	16	9.37	7.63	7.01	9.85	11.7	11.2	11.8	11.9	11.5		7.28	10.9	11	11.7	13.2	8.75	12.9	10.7	8.79	9.2		10.4

## Sheet: Figure 4
	D. day 2 ogtt
	Minutes	Vehicle											PF'8025 10mpk											PF'8025 100mpk
	0	152	133	182	148	139	192	210	150	148	238		143	127	200	152	149	200	218	156	171	131		114	140	170	178	142	147	139	229	147
	15	365	331	398	462	455	472	524	448	550	608		375	465	417	503	413	557	361	522	453	429		221	270	251	259	238	299	173	493	313
	30	312	331	335	326	414	504	527	408	496	533		359	372	418	454	486	380	447	430	475	470		284	291	362	233	306	279	265	478	248
	60	388	276	291	220	231	385	346	350	321	458		313	367	333	344	249	217	356	361	346	338		211	321	289	212	267	226	252	383	275
	120	191	173	198	151	178	229	220	219	277	328		177	167	158	198	213	173	181	231	191	194		206	245	266	185	239	171	196	273	245
	E. day 2 ogtt auc
	Vehicle	PF'8025 10mpk	PF'8025 100mpk
	36825	34170	26235
	31020	37823	33443
	33908	36885	34170
	29805	40320	25553
	32918	35843	30705
	44055	33360	27165
	43463	38558	26820
	39345	41850	45293
	43275	40065	31103
	53348	39023
	G. 2 week oGTT
	Minutes	Vehicle											PF'8025 20mpk										PF'8025 100mpk
	0	178	169	148	152	194	183	219	217	212	212		248	161	195	158	197	216	201	210	214		242	250	231	220	216	177	204	241	214	225
	15	390	309	381	305	433	381	440	560	460	475		342	402	426	383	399	505	468	434	525		283	405	417	353	349	424	429	465	498	477
	30	321	248	362	281	431	288	465	495	422	384		344	301	403	429	342	513	435	447	459		301	441	342	322	374	348	450	396	393	489
	60	406	201	282	156	434	241	327	440	402	320		421	272	258	368	318	473	295	302	300		416	343	414	297	281	383	482	330	317	455
	120	286	207	210	182	290	232	314	289	390	327		351	225	211	216	239	278	259	211	231		300	348	335	295	249	289	266	307	357	306
	H. 2 week oGTT AUC					I. Liver triglycerides				J. Terminal insulin
	Vehicle	PF'8025 20mpk	PF'8025 100mpk			Vehicle	PF'8025 20mpk	PF'8025 100mpk		Vehicle	PF'8025 20mpk	PF'8025 100mpk
	41258	44205	40553			1805.17	1952.17	698.782		3.562	2.02	2.341
	26738	33000	43748			376.421	424.442	1204.72		0.621	0.507	3.437
	33960	34860	44363			1081.29	1710.39	328.228		1.048	0.855	1.583
	24518	39623	36405			482.375	553.398	658.129		0.518	0.46	0.735
	45878	36638	35385			484.127	1382.46	824.859		0.748	1.636	0.838
	31373	50363	41423			1268.97	658.391	769.651		1.553		1.515
	42840	39360	47760			1212.26	735.11	459.916		1.852	1.145	0.867
	49635	38063	41753			558.394	921.44	982.249		0.612	1.201	1.457
	47775	40238	42893			498.876	529.506	1052.9		1.43	0.683	0.991
	41565		49500			527.548		1037.68		1.095		0.916
	K. Day 1 Leucine											L. Day 1 ketoleucine
	hours	Vehicle					PF'8025 100mpk					hours	Vehicle					PF'8025 100mpk
	0	25900	23800	32700	25200		25900	23800	32700	25200		0	4350	3590	3560	2990		4350	3590	3560	2990
	0.5	30600	27800	23500	23500		12600	17800	20500	18100		0.5	3350	4070	4450	2980		352	511	784	386
	1	22000	21500	25500	21600		8420	10400	5970	10700		1	2410	3070	3770	2510		354	315	187	283
	2	24300	22400	22600	36200		22600	13900	15200	16200		2	4240	3100	4000	5610		578	347	614	337
	4	24600	26100	23800	24300		8600	8540	6410	7010		4	3420	3560	3940	3160		330	315	241	190
	7	24100	31200	23100	29200		19100	9190	13600	9340		7	4740	4920	4740	4110		480	248	585	281
	24	24800	23700	13400	17400		18100	9680	19500	8470		24	3310	2220	3300	3030		1750	910	1550	798
	M. Day 7 Leucine
	hours	Vehicle					PF'8025 100mpk
	0	12100	10400	14200	14600
	1	14100	12400	15900	13500		9570	5080	4030	4850
	4	10100	10200	12800	14600		3740	4470	3900	5020
	6.5	7430	11600	14900	15900		6820	14400	11400	12400
	24	11500	12100	14000	16200		12400	17500	12700	18200
	N. Day 7 Ketoleucine
	hours	Vehicle					PF'8025 100mpk
	0	2070	1640	1600	1520
	1	2050	1480	1540	1630		226	187	187	139
	4	1180	1080	1240	1500		79.1	136	129	134
	6.5	1060	1280	1420	1780		190	359	344	322
	24	2090	2000	2000	2200		2410	2870	2070	2560
	O. Week 6 Leucine
	Hours	Vehicle											PF'8025 20mpk										PF'8025 100mpk
	0	23000	26400	25000	37900	26100	29000	23900	14900	26000	23200		32600	29200	38400	27700	33200	29200	22200	22300	32300		32100	25200	41100	22000	24800	29600	29900	35600	34100	37700
	0.5	28400	27300	25100	52300	16900							18800	14500	22600	9200	19300						15400	15500	12600	8360	12100
	1						21200	16600	13600	31400	38100							17400	7270	7790	9480							6200	7730	16700	12800	17500
	2	27600	15600	17100	29800	15200							8660	6360	8450	11400	8350						5150	5350	8150	6860	14000
	4						36700	13600	11400	20500	22900							9670	7070	6980	12700							7870	6090	7680	10300	16000
	7	20300	17000	18100	15900	10700							18500	14500	8410	13300	9600						4100	3830	14300	6610	5680
	11						18800	17100	18300	30500	20100							14000	23000	25000	29500							14500	9000	9470	20700	26300
	24	19200	19700	28000	14000	17400	18900	14200	12400	21300	25100		32600	20900	30400	22600	28900	17200	19500	20400	24400		18100	21000	17400	21200	23800	23900	25700	17800	22100	33200
	P. Week 6 Ketoleucine
	Hours	Vehicle											PF'8025 20mpk										PF'8025 100mpk
	0	2410	1860	1640	1910	1550	1980	2510	1320	2050	1560		5760	4530	4020	3500	4380	3780	3440	3960	3220		4940	3070	3990	2410	2450	4310	3160	3710	4590	4020
	0.5	2990	2230	2140	2770	1450							951	625	1010	469	657						404	330	282	203	214
	1						2030	1950	1370	3250	4190							577	260	263	306							106	118	211	175	243
	2	3350	1900	1920	2330	1790							238	286	269	614	281						94.3	115	151	155	206
	4						3360	1830	1370	2070	1640							595	441	452	506							152	157	146	214	266
	7	2950	1690	2550	2070	1750							1420	1160	592	420	763						108	136	382	190	130
	11						1980	1980	1780	2200	2030							790	1430	2480	3160							515	259	296	356	426
	24	2810	1860	2480	1900	2100	2180	1860	1560	1920	2570		6360	4580	4740	4440	4710	2880	3930	4860	3590		3360	2960	2460	3200	4140	4720	3860	2950	2900	4240

## Sheet: Figure 5
	C. Day 3 leucine
	Hours	Day 3 Vehicle										Day 3 PF'685 30mpk BID										Day 3 PF'254 90mpk BID									Day 3 PF'025 100mpk BID										Day 3 BT2 100mpk QD
	0	17200	18000	16600	18100	16600	17600	14300	14700	10200		17400	11400	8220	8070	15200	12500	10100	7400	5990		19600	9230	20300	11900	14400	11100	9310	10400		9340	9260	11500	9120	12900	7970	14100	8770	12800		14100	16700	11700	15100	9270	9460	6170	7100	12300
	1	13100	13300	14700	10700	11300	14500	9650	14400	11500		11500	5840	6190	8240	5280	8940	6000	4580	3450		7250	5500	5770	7240	3230	4700	3800	5350		12300	5580	8550	4630	7220	4520	6360	8410	7580		3630	7830	5820	4820	5650	4320	3790	8420	4590
	7	20400	9830	11500	9480	11200	22200	13600	22400	17700		4090	4900	2720	9010	6420	11300	12700	7870	8790		5020	5080	6780	8040	9250	8570	6740	4610		10400	6270	8880	12100	3820	4890	15500	9840	4360		5290	10200	6110	8110	5860	12500	3520	17100	9860
	24	20800	16500	14100	15900	17100	21800	17500	17900	15400		9190	7500	8660	4300	7690	6810	6170	8310	6210		13700	16100	17300	7820	13400	10600	8980	15000		14600	10600	6900	9070	6880	17300	8030	8040	9870		13400	16500	17000	7350	9050	14900	9160	9520	8600
	D. Day 17 Leucine
	Hours	Day 17 Vehicle										Day 17 PF'685 30mpk BID										Day 17 PF'254 90mpk BID									Day 17 PF'025 100mpk BID										Day 17 BT2 100mpk QD
	0	16800	18100	20300	14100	14900	19200	15700	13600	15500		11100	10600	11700	9610	6950	5080	8800	8450	6450		12700	13700	13200	13500	11700	11500	17000	9950		11300	11900	18700	13200	9640	11300	7310	14500	8650		8130	13800	16900	10700	14000	13600	9070	9640	10200
	1	12300	11900	15000	14100	11500	23600	12000	22800	12900		3080	15300	12600	4090	3930	2440	4100	6460	8510		6030	7110	7710	3950	3950	18300	7890	5240		4160	6730	8660	7950	9680	5550	4100	8910	7340		4830	5530	4040	5530	6130	5850	4440	4810	3670
	7	22100	15300	22900	20200	15500	13400	13500	17700	23900		9590	5230	8270	12200	9150	4790	4510	9150	6760		3340	6870	7460	6540	4050	5260	7080	5330		6580	8070	7100	7170	7610	4690	8100	7820	5070		13900	6620	8090	9160	4480	4510	8660	10300	4760
	24	21300	16600	20300	18900	18800	13300	14200	16000	16100		6190	10700	9240	4250	10100	7640	5420	7200	8540		10100	15200	12800	12600	15200	17200	13000	15800		15200	15300	14100	17500	9090	14200	18700	6750	12100		11100	13900	15200	12200	17700	12400	9740	12100	8950
	E. Leucine washout
	Hours	Day 20 Vehicle									Day 20 PF'685 30mpk BID									Day 20 PF'254 90mpk BID									Day 20 PF'025 100mpk BID									Day 20 BT2 100mpk QD
	24	21100	17900	23900	26800	17600					20300	16200	17000	8790	10700					19400	15400	20100	19800	13200					30000	21400	27700	25000	28200					18000	14900	19900	18400	14000
	36	22400	19600	16700	22200	13500					27700	16200	27400	19200	26600					18500	14700	17500	15000	14700					22300	24600	22600	23100	24600					18700	19400	16200	19200	13700
	45	18000	16600	17300	18000	21400					15500	22200	14500	14600	18900					11900	14300	19800	10400	19400					22900	20200	22400	25300	20900					14200	13700	9910	17600	14800
	68	16600	10800	15300	15800	15100					15200	12900	13000	12200	14900					14800	14200	17600	13700	13800					14600	20100	16900	12700	21400					9520	13400	19800	17800	15200
	F. Day 3 Ketoleucine
	Hours	Day 3 Vehicle										Day 3 PF'685 30mpk BID										Day 3 PF'254 90mpk BID									Day 3 PF'025 100mpk BID										Day 3 BT2 100mpk QD
	0	2170	1770	1530	1630	1830	1740	1620	1700	1040		452	300	207	494	467	303	244	160	160		960	620	1560	736	1120	792	720	815		293	356	248	266	242	195	425	539	318		267	506	326	228	249	241	478	421	1000
	1	1280	1480	1780	1180	1600	1360	1060	2030	1290		228	127	174	179	117	164	108	99	110		136	113	105	110	178	118	84.2	119		248	132	122	109	111	84	112	136	140		94.2	156	119	90.1	139	94.9	142	163	199
	7	1800	1260	1490	1410	1270	2150	1600	2260	1380		89.6	138	80.9	167	159	191	241	178	203		114	126	177	210	336	259	266	164		272	145	203	315	92.2	125	449	193	118		117	204	118	118	143	206	107	513	281
	24	1890	1640	1830	1540	2280	2250	1500	2610	1280		204	177	193	112	220	135	177	208	173		1060	1690	1440	898	1350	878	770	842		493	435	229	345	250	685	359	281	350		162	896	638	175	248	635	528	306	770
	G. Day 17 Ketoleucine
	Hours	Day 17 Vehicle										Day 17 PF'685 30mpk BID										Day 17 PF'254 90mpk BID									Day 17 PF'025 100mpk BID										Day 17 BT2 100mpk QD
	0	1610	1740	1650	1210	1300	1700	1090	1310	1290		223	215	200	145	167	71.6	148	215	136		858	791	618	797	708	775	904	591		399	466	982	455	346	373	555	578	310		174	246	615	214	720	648	295	304
	1	1260	1050	1630	1660	1250	1680	1230	1920	1350		60.4	207	172	74.8	79.6	68.8	102	112	123		85.6	101	126	84.5	73.9	193	96.9	78		82.4	110	131	131	155	81.8	81.7	132	104		73.7	78.9	95.6	100	132	112	90.3	82.1
	7	2070	1810	1800	1650	1710	1820	1380	1730	2320		121	98.1	129	201	146	150	91.1	155	132		70.4	122	172	155	93.8	121	159	104		166	245	129	174	139	154	181	223	110		124	101	122	112	83.9	96.6	135	150
	24	1910	1850	1740	2070	2180	1370	1590	1650	1810		153	289	228	132	262	163	127	175	219		981	1300	1160	1110	1070	1040	906	1060		1230	1820	1170	1440	521	954	2000	459	954		336	646	943	370	977	864	419	637
	H. Ketoleucine washout
	Hours	Day 20 Vehicle									Day 20 PF'685 30mpk BID									Day 20 PF'254 90mpk BID									Day 20 PF'025 100mpk BID									Day 20 BT2 100mpk QD
	24	1600	1360	1860	1880	1790					1110	735	989	309	381					1150	1500	1330	1300	914					2880	3910	3170	5450	4620					720	575	572	1190	419
	36	1810	1760	1320	1650	1520					3690	3160	3470	3540	4630					1340	1150	1600	1360	1130					2380	3040	3010	3750	2760					1250	1310	1220	1790	1260
	45	1730	1930	1510	1730	1940					2620	5020	1780	2570	2840					807	1320	1020	1110	1350					2420	2820	3440	2890	2950					1010	933	961	1750	1630
	68	1300	1040	1380	1470	1560					2340	1710	1400	2050	2190					925	1010	1160	1080	1450					1610	1800	1290	3550	2120					876	1000	1800	1820	1820

## Sheet: Figure 6
	A. heart 8254									D.	heart 8025
	pBCKDH/BCKDH				BDK/GAPDH					pBCKDH/BCKDH				BDK/GAPDH
vehicle	'8254 30mpk	'8254 90mpk	BT-2 100mpk		vehicle	'8254 30mpk	'8254 90mpk	BT-2 100mpk		Vehicle	PF'8025 20mpk	PF'8025 100mpk		Vehicle	PF'8025 20mpk	PF'8025 100mpk
1.05063	0.067531	0.017904	0.593729		1.16569	0.415731	0.304125	0.224965		1.03317	0.157884	0.078519		0.98572	4.21762	4.39042
0.977203	0.119794	0.027449	0.2308		1.06586	0.415837	0.24	0.178522		1.18687	0.16691	0.051815		1.05882	3.30174	5.00075
0.972059	0.054586	0.034787	0.332411		0.94863	0.485223	0.285774	0.137892		0.687551	0.129165	0.086823		0.900285	3.58366	5.59879
1.06072	0.073946	0.002404	0.191702		0.996381	0.521407	0.285399	0.159357		0.968594	0.142485	0.059241		0.938971	3.97063	7.74533
1.00755	0.077747	0.040314	0.52186		0.888997	0.430011	0.254149	0.13569		1.12381	0.0958			1.11621	4.83471
0.931828	0.067377	0.13957	0.172571		0.934435	0.391668	0.207876	0.060645
0.42008	0.307028	0.133908	0.254902		1.11782	0.446833	0.264598	0.232889
0.711657	0.296678	0.152852	0.236349		0.870331	0.359581	0.225028	0.232637		heart 7685
0.977873	0.218017	0.213386	0.145714		0.951016	0.391625	0.169225	0.245032		F. pBCKDH/BCKDH						F. BDK/GAPDH
1.12786	0.185206	0.150168	0.188402		1.03585	0.326407	0.169886	0.128016		Vehicle	PF'7685 1mpk BID	PF'7685 10mpk BID	PF'7685 100mpk BID			Vehicle	PF'7685 1mpk BID	PF'7685 10mpk BID	PF'7685 100mpk BID
1.33102	0.185231	0.089355	0.219818		1.04547	0.31587	0.183637	0.112949		1.18855	0.178259	0.0378717	0.0105036			1.06364	1.7876	3.49386	2.60474
1.4315	0.150932	0.079861	0.234107		0.979503	0.414759	0.187671	0.113047		0.925611	0.182898	0.0280088	0.0104049			0.873752	2.49245	3.24472	1.95355
										0.885834	0.466721	0.0276358	0.0145745			1.06261	2.33452	2.86803	1.83687

## Sheet: Figure 7
A-B. Destabilizers
pBCKDH/BCKDH								BDK/GAPDH
DMSO 48 hr	8254 3uM 48 hr	8254 10uM 48 hr	8254 30uM 48 hr	8254 100uM 48 hr	BT2 100 uM 48h	BT2 300 uM 48		DMSO 48 hr	8254 3uM 48 hr	8254 10uM 48 hr	8254 30uM 48 hr	8254 100uM 48 hr	BT2 100	BT2 300
1.00057	0.385092	0.194782	0.094591	0.036293	0.610461	0.519715		1.00005	1.19227	0.987747	0.720004	0.526298	0.924648	0.931344
1	0.69018	0.241664	0.018414	0.014626	0.652807	0.213587		1	0.833101	0.614763	0.530429	0.519527	0.461473	0.415196
1	0.46511	0.317124	0.130574	0.049608	1.02451	0.472752		1	1.08529	0.956316	0.772572	0.506631	0.705224	0.456727
1.00002	0.431573	0.15361	0.06839	0.025513	0.023232	0.036671		1.00002	0.54784	0.511446	0.549789	0.410906	0.318022	0.129149
1	0.829033	0.3432	0.141611	0.002853				1	0.64	0.49	0.42	0.41
1	1.39988	1.08779	0.871272					1	0.57	0.28	0.18
1	1.33964	1.15413	0.745836	0.423169				1	0.66	0.5	0.47	0.34
1	0.616706	1.14755	0.533312	0.226141				1	0.74	0.87	0.58	0.38
0.665173								0.76
1.05776								1.14
C-D. stabilizers
	pBCKDH/BCKDH									BDK/GAPDH
DMSO	8025 200 nM	8025 600 nM	8025 2 uM	8025 6 uM	685 10 nM	685 30 nM	685 100 nM	685 300 nM		DMSO	8025 200 nM	8025 600 nM	8025 2 uM	8025 6 uM	685 10 nM	685 30 nM	685 100 nM	685 300 nM
1	0.663305	0.492966	0.220156	0.099426	0.003097	-0.00447	0.023393	0.056503		1	1.54463	1.63267	1.2999	1.35607	0.852129	0.80191	0.807838	0.9875
0.665173										0.763321
1	0.869403	0.953423	0.615178	0.354383	0.018765	0.012144	0.274951	0.303419		1	1.77752	2.12412	2.14998	1.82261	2.33466	1.97734	1.85392	1.62833
1.05776										1.13884
1	0.933919	0.675385	0.401889	0.08251	0	0	0.070608	0.066027		1	1.11121	1.18505	1.43616	1.69412	1.69034	1.63946	1.66506	1.61409
1	0.654499	1.12486	0.824247	0.743504	0.612438	0.157437	0.228261	0.009216		1	1.20302	1.51195	1.46683	2.19512	2.13037	2.05953	1.87862	1.57951

## Sheet: Figure 8
	Surefire Alpha PPI assay EC50/IC50 (uM)
	PF-07208254	BT2	PF-07238025	PF-07247685
	0.021	0.429	0.024	0.00192
	0.071	0.966	0.00299	0.00231
		0.868	0.017	0.00151
	0.102	1.88	0.013	0.00206
	0.098	1.17	0.011	0.0036
	0.038	0.967	0.013
		1.4	0.028
		4.07	0.024
		1.2	0.026
		1.77	0.016
		0.835	0.025
		1.3	0.028
		0.736	0.01
		2.77	0.016
		1.33	0.019
		0.207	0.017
		1.2	0.025
		1.56	0.014
		1.56	0.04
		0.857	0.039
		2.31	0.021
		3.42	0.028
			0.02
		2.15	0.021
		2.53	0.027
		1.92	0.02
		1.41	0.037

## Sheet: Table 1
	In vitro IC50 (uM)							SPR KD (uM)					Cell IC50 (uM)
	PF-07208254	BT2	PF-07238025	PF-07247685				PF-07208254	BT2	PF-07238025	PF-07247685		PF-07208254	BT2	PF-07238025	PF-07247685
	0.119	0.879	0.0066	<3.00E-03				0.124	0.503	0.006	0.0003		0.507	5.03	0.116	0.00257
	0.122	1.74	0.00544	0.000455				0.095	0.62	0.006	0.0005		1.46	0.501	0.053	0.00255
	0.099	2.34	0.00243	<3.00E-03				0.106	0.77	0.008	0.002		0.353	1.34	0.109	0.0027
	0.121	1.21	0.00564	0.00123				0.098	0.29	0.008	0.0007		0.541	8.37	0.056	0.00292
	0.168	1.3	0.00634	0.00152				0.074	0.32	0.003			0.475	0.797	0.053	0.00282
	0.097	1.03	0.00463	<3.00E-03				0.065	0.39	0.001			0.473	1.68	0.171	0.00214
	0.098	1.36	0.00103	0.000902				0.046	0.79				0.442	6.59	0.095	0.00585
	0.129	1.49	0.00464	<3.00E-03				0.088	0.442					6.07	0.024	0.00202
	0.101	1.12	0.0041	0.000594					0.68					6.21	0.02	0.00481
	0.166	1.43	0.00391	<3.00E-03					0.35					6.5	0.023
	0.102	1.24	0.00499	0.00127										5.23	0.099
	0.106	1.46	0.0026	<3.00E-03										5.72	0.027
	0.101	1.19	0.01	<3.00E-03										4.81	0.09
	0.155	1.51	0.01	<3.00E-03										3.56	0.029
	0.071	0.511	0.00369	<3.00E-03										3.78
	0.109	0.287	0.00404	0.000421										3.94	0.112
	0.061	0.649	0.00602	0.00122										6.76	0.081
	0.078	0.895												5.93	0.057
		0.635												6.12
		1.12												5.38
		0.559												7.21
		1.8												6.5
		1.11												9.66
		0.914												8
		0.724
		0.738												11.5
		0.691												0.711
		0.768												13.9
		0.806												0.408
		0.658												5.82
		0.854												6.28
		0.95												6.87
		0.657												3.5
		1.14												2.16
		1.34												4.47
		0.801												3.98
		1.46												4.88
		1.57												2.9
		0.763												6.06
		1.08												5.89
		1.48												3.82
		1.2												2.68
		0.713												6.27
		0.644												1.64
		0.722												5.37
		0.394												4.31
		0.818												5.33
														5.93
		0.423												1.89
		0.689												1.7
		0.427												2.8
		0.9												2.25
		0.524												5.01
		0.616												4.16
		1.06												4.79
														5.89
														4.8
		1.01												5.8
		1.03												9.09
		1.14												4.25
		0.984												0.959
		1.05												1.92
		0.911												1.07
		0.793
		0.73
		0.808
		0.374
		0.664
		0.629
		0.883
		1.44
		0.967
		1.1
		1.29
		1.15
		1.36
		1.09
		1.24
		1.43
		1.29
		1.2
		0.727
		0.625
		1.35
		1.08
		1.01
		1.26
		1.34
		0.959
		1.22
		1.26
		1.35
		0.957
		1.2
		1.04
		1.01
		1.21
		0.871
		1.18
		1.45
		1.4
		0.868
		1.66
		1.06
		1.22
		1.54
		1
		1.22
		1.24
		1.27
		1.08
		1.34
		1.07
		1.03
		0.821
		1.39
		0.591
		0.35
		1.22
		1.17
		1.23
		1.33
		1.46
		1.43
		1.55
		1.57
		1.46
		1.43
		1.35
		1.29
		1.22
		1.66
		1.51
		1.43
		1.44
		1.47
		1.35
		1.37
		1.36
		1.04
		1.71
		1.32
		1.61
		1.04
		1.55
		1.51
		1.38
		1.46
		1.99
		1.59
		1.13
		1.29
		1.68
		1.74
		1.75
		1.43
		1.56
		1.54
		1.52
		1.66
		1.39
		1.7
		1.76
		1.58
		1.83
		1.4
		1.45
		1.78
		1.64
		1.04
		0.734
		0.764
		0.64
		1.72
		1.52
		1.49
		1.04
		0.926
		1.04
		0.904
		1.29
		1.06
		1.09
		1.11
		1.24
		1.58
		1.12
		0.552
		0.558

## Sheet: Figure S2
	A	body weight
	weeks	SHAM-Control Diet															TAC-Control Diet																														TAC-PF-07208254 diet
	0	25.27	24.13	25.84	25.95	25.43	22.85	26	27.97	23.1	25.81	25.47	22.64	24.9	24.87		24.62	24.53	25.74	25.13	26.96	25.42	24.83	24.84	27.8	29.04	22.66	25.29	26.84	27.25	29.5	22.93	24.25	26.7	23.02	24.72	25.17	23.69	24.96	26.35	24.22	27.86	24.81	24.92	24.97		23.75	24.66	23.96
	1	23.79	24.98	24.79	24.52	24.56	23.1	25.97	26.63	23.01	26.28	24.66	23.07	24.61	24.56		24.55	23.65	24.93	25.03	25.61	24.6	23.75	24.4	22.76	28.17	20.77	23.2	26.92	27.76	28.21	21.01	22.83	24.17	20.99	23.7	25.18	22.53	25.08	26.13	23.32	24.27	23.8	24.29	24.07		19.95	24.74	23.15
	2	24.76	24.7	25.16	25.19	24.7	23.16	26.13	25.9	26.7	23.67	25.39	22.83	25.29	25.61		25.3	24.4	25.65	26.66	25.5	24.93	23.86	24.6	22.24	28.6	20.33	22.55	27.39	28.32	29.02	22.16	22.37	24.58	21.31	24.74	25.65	23.89	26.03	26.65	24.49	24.65	24.78	24.13	25.17		20.08	25.8	25
	3	24.83	25.38	25.11	25.36	25.76	23.79	27.17	27.52	24.07	27.74	25.88	23.44	25.67	25.97		25.33	24.6	26.66	26.88	25.87	26.02	24.18	24.7	22.19	30.25	22.04	22.8	28.15	28.02	29.95	22.52	23.13	23.96	21.59	25.01	26.55	23.61	26.6	27.62	24.59	25.53	24.81	25.18	25.78		19.6	26.1	25.23
	4	24.87	25.36	26.81	26.66	26.32	24.1	27.7	28.68	23.33	27.33	25.81	23.8	26.78	26.22		25.86	24.05	25.71	26.3	25.33		25.46	25.9		30.58	22.07	21.68	29.1	27.73	29.37	21.96			20.68	25.51	27.44	23.6	27.4	27.89	25.23	24.66	26.1	25.07	25.56			26.62	26.17
	5	25.65	26.26	26.78	27.16	26.09	24.38	27.94	28.1	23	27	26.42	24.08	26.82	25.89		27.06	23.11	27.23	25.75	25.19		25.94	25.77					28.64	27	28	21				25.03	27.89	23.1	27.84	26.65	25.33	24.8	25.29	24.98	26.35			27.8	26.64
	B	average daily food intake
	SHAM-Control Diet	TAC-Control Diet	TAC-PF-07208254 diet	TAC BT2 diet
	3.30144	3.77662	3.65861	3.47009
	3.41346	3.57134	4.05148	3.0913
	4.14343	3.42324	3.38954	2.87288
	3.51704	3.83404	3.06038	2.58692
	3.91648	3.871		2.81787
	4.54259	3.82306	3.78232	3.61871
		3.08454	2.80079	3.64988
		3.44483	3.05883	2.99057
	4.09576	3.08306	3.18133	3.08713
	4.47053			3.32844
	3.88894	2.48963	3.13972
	4.13447	2.40065	4.24073
		3.13857
		3.72849	3.54091
		4.67242	3.89424
		4.04182	3.26394
		4.45485	3.49212
		4.37849
		4.33593	2.78556
		4.15023	4.1575
		4.06629	3.69765
		4.21038	2.94358
		4.15538	3.38455
		4.20553	3.35159
	echo endpoints					S1D					S1E					S1F					S1G
S1C	Heart rate					Volume diastole					Cardiac output					Stroke volume					LVIDd
	Sham	TAC	TAC_High 254	TAC_BT2		Sham	TAC	TAC_High 254	TAC_BT2		Sham	TAC	TAC_High 254	TAC BT2 diet		Sham	TAC	TAC_High 254	TAC_BT2		Sham	TAC	TAC_High 254	TAC_BT2
	456.226	435.996	467.965	459.575		49.3971	48.1491	40.116	37.8733		13.7856	15.8712	15.4344	15.3949		30.2161	36.4073	32.9832	33.4976		3.75979	3.70421	3.62746	3.46017
	425.889	412.766	429.19	412.332		42.9288	111.713	49.7837	96.3762		13.2947	10.2291	16.7447	5.27387		31.217	24.7842	39.0169	12.7921		3.70417	5.37941	3.97201	4.78493
	406.901	499.48	449.884	445.802		41.938	68.7198	54.8687	106.086		12.6445	18.0636	18.4003	11.1728		31.0608	36.1725	40.8986	25.073		4.01529	4.24494	3.58053	4.8903
	467.458	406.971	430.279	431.181		54.4733	104.993	46.2759	48.5459		17.8512	11.1869	12.7828	11.3846		38.1837	27.487	29.7091	26.4045		3.70476	4.9735	3.59847	4.18636
	395.303	414.967	422.391	439.114		49.0779	91.6456	82.0388	55.6505		12.8528	7.59758	7.38155	11.6587		32.6766	18.3073	17.4763	26.5502		4.26446	5.0247	4.60967	4.33211
	456.061	450.737	471.333	428.217		54.6401	45.967	43.0939	58.2417		15.9044	13.7466	14.5937	12.0087		34.871	30.4647	30.9628	28.053		4.21769	3.64002	4.00791	4.21022
	470.903	450.854		426.246		43.1357	58.9373	109.855	86.7571		14.2464	9.69309	6.88625	6.83		29.8831	21.4999	15.3103	16.0233		3.67342	4.25574	5.10579	4.95705
	458.648			376.655		61.4139	87.3133	103.48	92.33		21.6446	10.3974	7.86447	8.02719		47.1908	21.982	19.1961	21.3031		4.17179	5.00446	5.31739	4.71241
	488.871	442.533	412.152	471.77		49.3699	62.2432	142.207	56.9779		19.1129	11.0274	9.46161	19.4763		39.0958	24.9196	22.9772	41.2827		3.48229	4.21962	5.56296	4.04463
	446.35	387.616		431.182		39.8718	114.279		69.0949		13.6792	5.91345		17.44		30.6465	15.279		40.4336		3.68233	4.9271		4.01163
	555.572	390.758		465.752		45.3694	95.594		76.952		20.5254	5.42424		11.9015		36.9666	13.8832		25.5754		3.82997	5.27841		4.4793
	565.463	444.896	430.558	488.26		54.8116	109.91	121.778	55.8667		24.0107	6.40344	17.4903	17.7252		42.4521	14.3406	40.6281	36.2998		4.10962	4.80102	5.13377	4.02981
	502.529	415.525	469.351	415.087		50.4712	116.329	68.2407	89.0734		18.3203	7.23572	12.8598	9.08725		36.5602	17.4146	27.3874	21.8951		3.90843	5.14693	4.33578	4.61156
	449.906		442.623	444.997		67.894	112.395	79.8755	59.0585		18.0833	14.263	13.5951	11.5316		40.1138	33.7583	30.7171	25.9238		4.32824	5.41499	4.467	4.42161
		438.573	454.702	420.807			115.678	70.0456	99.0993			4.26236	15.5195	11.6723			9.72618	34.1103	27.7377			5.41565	4.17393	4.9542
			423.384	479.751				124.42	59.1925				9.29695	13.465				21.9562	28.1208				5.39957	4.26984
		453.972		433.67			115.927		108.307			5.47299		8.05336			12.0576		18.572			5.49329		5.19941
		613.247					107.376					10.29					16.7767					5.20388
		495.458	590.483				108.443	53.1678				12.56	25.8318				25.3109	43.7191				5.01914	4.03561
		435.76	472.372				101.696	100.663				9.82686	12.9602				22.3548	27.618				4.57387	4.87699
		556.172	471.889				67.4316	113.59				26.9879	10.6939				48.5253	22.657				4.21679	5.23646
			461.6					123.385					13.1816					28.849					5.0385
		480.425					125.987					12.4659					25.7311					5.14979
		417.789					123.668					11.2949					27.0655					5.67043
		431.529	541.365				137.389	45.327				12.6045	16.2315				29.409	30.0335				5.4828	3.82892
		565.748	582.645				81.0487	55.6015				13.4848	20.9243				23.8331	35.9089				4.50549	3.95002
		448.564					61.9391					12.6322					28.1938					3.76471
			365.261					87.2629					6.91429					18.3518					4.71866
			472.968					48.8601					15.0717					31.9769					3.41261
	H.	Isoleucine				I.	Valine					J.	ketoisoleu				K.	ketoval
		SHAM-Control Diet	TAC-Control diet	TAC-IC80 8254 Diet	TAC-IC80 BT2 Diet		SHAM-Control Diet	TAC-Control diet	TAC-IC80 8254 Diet	TAC-IC80 BT2 Diet			SHAM-Control Diet	TAC-Control diet	TAC-IC80 8254 Diet	TAC-IC80 BT2 Diet		SHAM-Control Diet	TAC-Control diet	TAC-IC80 8254 Diet	TAC-IC80 BT2 Diet
		109	143	85.5	129		200	252	184	215			5.69	8.17	2.69	4.49		3.47	4.95	0.761	2.47
		118	156	61.9	62.2		205	282	126	110			7.3	19.5	3.93	5.78		4.18	10.5	1.11	3.48
		121	164	65.8	56.1		214	278	152	140			15.4	8.12	2.16	3.42		10.6	4.44	1.02	3.11
		70.4	104	97.5	69.8		144	180	179	143			8.28	11.1	4.87	5.24		4.61	5.31	1.48	4.28
		100	173	75.3	91.9		203	299	147	189			10.7	7.61	1.25	3.47		6.08	3.88	0.825	3.15
		159	183	53.7	118		285	297	116	209			6.7	9.05	1.92	3.52		3.56	4.46	1.08	2.47
		110	125	56.1			188	223	118				10.1	7.43	3.09			4.89	5.42	2.65
		96.8	134	54.9	84.9		173	236	121	161			14.5	10.5	2.57	3.4		8.43	6.6	1.4	2.54
		128	124	75.2	87.3		239	242	149	165			9.06	14.5	1.75	3.37		5.74	8.74	0.835	2.71
		155	116	24.1	84.3		268	207	69.4	166			7.02	9.46	2.48	4.37		4.73	5.45	1.36	3.8
			87.9		59.6			183		133				6.75		1.72			5.19		1.88
			135	65.8	90.3			228	147	179				13	4.62	2.74			6.76	2.14	2.37
			112	79.6	95.1			220	156	179				7.66	1.62	3.53			5.13	0.791	3
			213		88.3			369		154				6.48		5.31			3.37		3.85
			149		66.9			270		131				9.44		2.28			5.18		1.76
					91.9					153						5.4					3.25
				77.4					179						1.35					0.822
				84.2					149						3.79					3.55
[truncated: 40 more columns]

## Sheet: Figure S3
A. body weight
Days	Vehicle													PF'8254 30mpk													PF'8254 90mpk													BT2 100mpk
0	36.05	37.27	38.53	39.43	39.97		31.58	35.81	31.82	41.9	39.06	34.56		42.9	32.9	37.3	33.9	34.5	31.5	33.7	36.1	35.4	40.5	35.1	37.5		34.65	36.96	34.83	31.41	35.23	34.28	37.86	37.52	35.75	31.51	35.5	38.59		34.06	38.65	34.15	31.12	34.6	37.16	37.74	36.62	35.77	35.13
7	38.7	39.1	40.1	42.1	41.3	39.1	32.4	36.5	32.9	43.4	39.3	34.8		43.1	34.4	39.1	35.2	35.4	31.3	34.1	37.5	36.6	42.6	36.1	39.4		36.6	37.3	36.7	32.2	35.7	35.2	39.4	38.9	36.7	32.8	37.4	39.3		35.7	40.6	35.5	32.3	35.8	37.9	39.3	37.3	37	35.2
14	36.67	39.09	40.4	41.92	41.13	38.73	31.97	35.75	32.68	43.58	40.06	35.44		41.67	34.85	38.84	34.91	35.91	31.05	33.26	37.68	36.05	43.09	36.59	39.13		35.79	38.71	36.78	32.34	35.52	34.45	39.28	39.39	36.53	33.54	38.5	39.89		35.38	40.16	36.07	32.06	35.41	37.89	39.39	36.5	35.09	34.81
21	39.57	42.44	42.89	44.32	44.04	41.45	34.3	37.33	34.88	44.62	41.92	37.44		44.82	37.01	40.93	37.53	38.94	32.46	35.22	41.73	38.22	45.57	39.12	41.12		38.11	40.14	39.35	34.58	37.36	36.58	41.92	42.42	37.18	35.33	40.32	42.86		37.62	41.79	38.85	33.7	36.99	40.95	41.3	37.98	35.8	36.77
28	41.34	44.82	45.28	47.46	45.68	42.55	35.47	39.5	36.21	47.58	44.85	39.95		46.48	39	42.86	38.34	41.86	33.92	36.69	44.31	40.01	46.33	39.75	44.19		39.04	42.22	40.53	36.84	37.84	37.57	44.27	45.19	40.02	36.92	42.16	44.03		39.06	43.71	40.64	33.94	38.8	42.04	41.54	38.19	35.98	38.1
35	43.26	47.4	47.8	50.13	48.57	44.01	37.23	40.86	38.14	50.3	47.02	41.54		48.63	41.39	44.57	40.12	43.82	34.69	38.7	46.19	41.99	48.27	41.36	45.95		39.67	42.2	41.69	37.51	38.62	39.07	45.98	45.99	39.99	38.27	43.21	46.43		40.49	45.8	41.92	33.88	38.95	43.12	43.54	39.53	37.41	40.19
42		50.16	49.88	50.62	48.67	46.38	38.73	43.6	39.98	50.91	49.13	43.29		50.25	43.24	45.98	44.08	45.82	35.81	38.68	50.06	43.65	49.11	44.08	48.26		42.21	44.34	44.23	39.93	41.42	42.27	47.17	48.71	42.69	39.47	46.65	47.46		41.48	46.57	43.39	35.37	40.77	43.03	44.39	40.65	38.4	41.11
49	44.22	48.64	50.3	49.14	47.9	45.79	37.38	42.77	39.44	50.46	49.1	44.35		49.21	41.4	45.52	43.23	46.77	34.6	39.37	49.4	44.44	48.17	44.11	43.56		41.4	44.25	43.32	39.78	41.35	41.63	46.86	48.37	41.95	38.73	46.3	47.26		40.85	45.95	43.11	34.27	40.83	42.91	44.13	40.54	37.9	40.23
C. gene expression
	Vehicle														PF'8254 30mpk													PF'8254 90mpk												BT2 100mpk
TNFa	0.997382	0.533023	0.559889	0.603228	1.09905	0.949692	0.602915	1.44071	0.699044	1.90524	1.6779	0.931934			0.71867	0.45121	1.2275	0.789939	1.58248	0.844385	0.384787	0.961214	0.872953	1.40776	0.852207	1.31977		0.39187	0.599451	0.460903	0.51035	0.314924	0.911368	1.20232	1.50669	0.524183	0.726205	0.604545		0.279417	0.437775	0.313092	0.670927	0.241246	0.749713	0.361948	0.298242	0.368007	0.500287
Ccl2	1.85187	0.680976	0.709213	0.853083	1.3793	0.640265	0.28683	1.06323	0.446396	1.45622	2.14315	0.489476			1.79005	0.321364	1.8996	0.541373	1.08273	0.305533	0.658502	1.3411	0.770431	2.51525	0.445028	1.40889		0.366927	0.488601	0.269749	0.187817	0.132576	0.574765	0.855396	0.536447	0.604458	0.466801	0.54674		0.271629	0.755903	0.193429	0.547005	0.332754	0.769723	0.331183	0.247925	0.531285	0.344713
Ccr2	0.953992	0.837476	0.787321	0.885972	0.979925	0.991841	0.807872	1.01458	0.966724	1.10277	1.58022	1.09131			0.892639	0.452593	0.961056	0.708263		0.589557	1.54503	1.05183	0.762723	1.52493	0.929764			0.705449	0.781962	0.544041	0.471471	0.413577	0.797576	0.592651	0.537901	0.868753	0.897876	1.115		0.503618	0.744672	0.438535	0.68527	0.301615	0.660643	0.468282	0.663013	0.225078	0.447631
Cd68	0.811971	0.89403	0.760915	0.977425	1.1242	1.0481	0.572013	1.02503		1.2775	1.51687	0.991949			1.31109	0.482896	0.962824	0.790078	1.09544	0.680155	1.0952		0.561157	1.38309	0.759349	1.18429		0.68491	0.67594	0.673204	0.551998	0.431601	1.01721	0.684405	0.551984	0.789465	0.910336	0.501333		0.542815	0.915365	0.68693	1.36237	0.615992	0.591919	0.75167	0.956196	0.511021	0.56858
Itgam	0.902821	0.628988	0.678312	1.0809	0.793577	0.985558	0.482907	1.08051	0.697722	1.73284	1.70836	1.22751			1.78398	0.480399	1.08865	0.586013	1.90211	0.590994	1.23595	1.02476	0.797055	3.30201	0.682045	1.22659		0.674924	0.855897	0.587873	0.547971	0.51376	0.693134	0.66901	0.710736	1.09908	0.809241	1.00791		0.604552	1.30892	0.419501	1.1864	0.773078	0.70855	0.756977	0.707784	0.564733	0.677043
Col1a1	0.949661	0.691323	1.19447	2.00028	1.06458	0.679568	0.267801	0.474295	0.275263	2.55994	1.31268	0.53014			1.73776	0.281168	0.47533	0.344578	0.583208	0.168833	0.395998	1.94321	0.618715	1.85946	0.243119	0.955542		0.169458	0.304915	0.313639	0.26394	0.125653	0.378627	0.525994	0.268708	0.420414	0.242246	0.280307		0.152449	1.17176	0.406203	0.327919	0.265688	0.546545	0.358233	0.473087	0.238566	0.271712
Col1a2	0.845438	0.711496	0.845297	1.56539	1.09021	0.896185	0.382065	0.672249		2.15645	1.23696	0.835217			1.43387	0.298383	0.612918	0.426667	0.831081	0.336668	0.809244	0.962128	0.783275	2.00364	0.455584	1.04842		0.333196	0.436763	0.475323	0.252645	0.283499	0.630921	0.469428	0.368356	0.694142	0.393851	0.676105		0.292081	1.35086	0.376522	0.418306	0.450548	0.759445	0.635587	0.724545	0.495199	0.654531
D. Isoleucine
Hours	Vehicle													PF'8254 30mpk													PF'8254 90mpk
0	125	127	122	100	104	120	83.8	97.4	133	104	121	115		99.9	82.5	77.4	69.9	73	80.8	98.3	108	72.7	91.7	57.2	92.5		64.2	84.3	88.5	87.6	68.5	87.6	73.7	63	77.9	88.3	74.9	75
1	114	79.4	73.8	102	76.4	75.3		55.5	81.7		83.8			51.8	34.6			41.4	31.4		79.1		51.3					31.5	40.7	39.2				26.9	40.5		41.9	35.9
2	93.4	62.7	97.9	77.6	88.9	48.3	59.9	86.1	80.2	98	116	78.9		22.6	24.9	31.9	49.8	33	29.1	26.6	38.2	30.1	36.3	29.6	34.2		27.6	30.2	36	22.7	28.2	32.8	25.3	28.8	42.4	61.6	29.7	28.1
4	86	124	115	69.4	82.7	43.7	40.3	52.3	100	104	114	80.2		40.3	22.7	37.7	39.8	27.8	25.7	21.2	26.8	23.5	55.3	49	36.5		17.6	17.7	24.3	17	40.5	34	37.4	65.3	20.1	49	19.6	21.2
7	118	177	116	87.7	107	70.5	54.6	107	97.7	143	113	95.5		82.3	33.3	88.7	62.1	58.4	77.1	46.3	49.6	54.8	83.7	43.6	58.6		35.4	36.4	26.4	32.5	32.5	53.4	41.2	47.7	45.2	59.8	37	30.7
24	91.9	92.2		104	111		116	97.2	92.4	105	103	100			50.2	101	74.1	58.3	53.6	58	88.7	76.2	81.9	66.3	68.7		43.8	46.8	50.1	60.6	78.1	53	66.5	57.2	60	77		54.8
E. valine
Hours	Vehicle													PF'8254 30mpk													PF'8254 90mpk
0	295	299	294	257	265	268	220	254	339	278	312	304		249	218	204	169	193	199	252	280	179	223	144	231		149	187	195	195	146	200	161	145	182	231	162	171
1	283	203	195	314	266	183		153	205		203			156	100			126	96.5		249		162					88.5	117	124				71.5	105		115	107
2	209	147	215	235	368	133	130	187	180	239	270	188		65.1	71	85.5	101	88.6	69.8	65	110	72.1	115	100	88.6		75.1	76.3	89.1	57.6	73.8	106	66.2	62.2	103	148	71	66.1
4	211	259	265	164	211	86.3	84.1	131	204	256	278	185		112	61.7	106	92.8	85	64	56.2	76.1	60.9	135	120	110		48.6	44.3	57.4	42.5	105	104	98.6	256	59.7	122	53.1	54.2
7	289	373	272	210	253	158	121	249	251	323	271	253		159	80.1	208	129	126	152	99.6	108	117	175	111	131		92.8	85	84.2	82.2	97.1	120	102	110	117	161	94.1	82
24	205	219		269	254		277	243	212	262	247	219			107	234	157	141	128	120	198	169	169	132	160		99	96.9	100	129	190	123	150	117	133	182		119
F. ketoisoleucine
Hours	Vehicle													PF'8254 30mpk													PF'8254 90mpk
0	16	22.4	22.9	20.9	23.1	15.1	11.7	17.2	15.2	23.3	25.3	15.2		15.7	12.1	8.71	11.3	10.7	11.3	10.6	9.77	9.35	11.5	10.6	15.9		13.2	10.8	11.4	10.8	12.4	9.27	11.1	11.2	12	11.4	9.38	11
1	19.5	16	11.9	20.3	12.6	15.5		13.2	10.2		13.5			1.43	1.21			0.962	0.82		2.25		1.32					0.64	1.72	0.954				0.725	0.606		0.948	0.945
2	17.1	10.5	21.1	15.2	11.7	6.92	13	15.6	12.8	20	22.1	18.1		0.528	1.04	0.896	1.51	1.1	0.749	0.536	1.21	0.764	1.06	0.791	1.32		0.801	0.538	0.663	0.343	0.604	0.414	0.469	0.635	1.05	1.72	0.561	0.556
4	13.9	25.6	23	14	15.8	11.3	11.5	7.57	19.6	17	19.8	16		2.23	1.44	1.4	1.94	1.2	1.44	1.26	1.46	1.17	3.02	2.29	1.81		0.372	0.373	0.431	0.446	1	0.875	0.851	1.03	0.461	1.7	0.33	0.427
7	22.3	31.9	20.5	20.6	23.7	11.3	13.1	16.2	10.8	29	20.8	17.8		9.1	3.09	8.57	5.73	4.67	8.37	4.97	4.84	6.33	8.16	5.15	7.02		1.44	1.8	1.09	2.14	1.99	3.29	1.69	3.08	2.11	1.93	1.62	0.974
24	19.3	17.6		16.7	25.6		14.3	16.4	19	16.7	21.4	19.9			11.1	16.5	9.93	8.53	8.06	10.2	11.8	12.3	11.8	12	12.2		8.66	11.3	11.5	11.5	13.1	9.7	12.9	10.3	9.49	10		11
G. Ketovaline
Hours	Vehicle													PF'8254 30mpk													PF'8254 90mpk
0	11.9	13.3	15.4	15.5	12.3	10	10.9	14.6	11.4	14.3	17.2	11.2		10.6	9.95	6.51	7.41	7.77	8.31	9.31	7.48	7.72	8.82	8.27	9.72		9.12	6.97	8.69	7.47	9.66	7.41	8.82	7.7	7.85	8.65	7.17	7.66
1	14.5	11.7	6.89	16.3	13	9.56		12.7	8.04		9.79			1.82	1.62			1.48	1.23		2.78		1.88					1.01	1.94	1.96				0.904	0.801		1.78	1.68
2	12.3	5.53	13.5	12.9	14.5	8.95	10.5	12.2	9.23	13.4	11.8	11.3		0.693	1.38	0.959	1.45	1.2	0.901	0.664	1.52	0.963	1.44	1.58	1.11		0.775	0.671	1.08	0.707	0.938	0.645	0.776	0.667	0.839	1.57	0.784	0.869
4	10.8	12.3	15.3	10.3	12.2	7.73	8.76	7.48	9.68	10.1	11.2	10.5		2	1.45	1.52	1.49	1.58	1.49	1.27	1.71	1.34	2.72	2.27	1.88		0.632	0.553	0.654	0.718	1.25	1.01	0.971	1.97	0.659	1.23	0.458	0.54
7	14.4	15.6	13.3	13.5	14.6	9.96	9.54	10.8	8.64	16	12.7	14		6.07	3.42	6.03	4.83	3.72	5.07	4.34	4.74	4.71	4.86	4.46	4.31		1.28	1.46	1.56	2.33	1.85	2.33	1.4	2.5	1.94	1.66	1.53	1.03
24	12.4	11		11.7	14.4		10.8	14.5	12.6	10.7	12.6	14.4			6.62	10.3	7.14	6.68	4.85	6.44	8.84	8.11	8	8.09	8.15		5.19	7.72	5.71	7.86	9.55	6.92	8.91	6.99	6.07	6.35		7.43
H. PF 07208254 PK
Hours	PF'8254 30mpk												PF'8254 90mpk
0													202	251		236					346	237	256
1	214000	158000	165000	170000	235000	191000	280000	144000	232000	185000	220000	184000	344000	297000	351000	290000	349000	370000	354000	347000	270000	306000	383000	358000
2	141000	94100	95000	91400	149000	146000	130000	80000	144000	88600	130000	99100	334000	359000	316000	302000	328000	258000	313000	302000	269000	236000	307000	274000
4	39000	35900	34200	32400	47400	33800	37400	36300	38900	28800	29100	28600	196000	183000	226000	125000	143000	164000	167000	214000	196000	122000	180000	178000
7	5990	14900	5520	4500	14400	6540	5860	6670	3440	4960	4420	13500	68600	76900	95600	24500	28700	29100	39700	39400	56400	111000	63900	136000
24														256	268			224
J.	bcaa/bcka
	Vehicle						PF'8254 20mpk								PF'8254 180mpk						BT2 100mpk
Leucine	135.674	115.73	118.539	115.73	78.6517		60.6742	62.0787	76.4045	59.2697	59.8315				39.6067	22.6405	46.6292	35.9551	26.573		98.0337	57.5843	64.3258	43.2584	41.2921
Isoleucine	92.6966	84.5506	75.2809	82.3034	58.427		34.8315	34.2697	31.4607	30.618	30.3371				14.2978		21.4045	17.0225	11.6011		60.1124	17.8933	38.4832	20.2247	21.7135
Valine	149.667	166.333	151.667	139.333	119.667		99.6667	91.6667	102.333	94.3333	84.6667				46	41.3333	50.6667	47.6667	47.6667		81	92.3333	96.3333	79	57.3333
K.	Vehicle						PF'8254 20mpk								PF'8254 180mpk						BT2 100mpk
Keto Leucine	3.34	5.42	5.64	6.34	4.28		2.66	2.5	1.578	2.14	1.106				0.656	1.37	1.416	1.84	1.876		0.854	2.46	2.6	1.1	1.774
Keto Isoleucine	2.84	4.46	4.98	5.04	3.26		1.962	1.708	0.962	1.48	0.56				0.1712	0.576	0.57	0.68	0.824		0.126	1.244	1.24	0.34	1.184
Keto Valine	2.14	3.7	4.34	4.74	3.06		2.16	2.2	1.398	1.118	0.624				0.242	0.898	0.87	0.81	1.266			3.18	1.8	0.76	1.238
B.	%Liver weight
	Vehicle	PF'8254 30mpk	PF'8254 90mpk	BT2 100mpk
	2.66667	3.37675	2.3401	2.99731
	2.85115	2.65797	2.34893	3.32666
	3.2336	2.82513	2.33056	3.52586
	3.51425	2.5436	2.39718	3.15174
	3.26534	2.80564	2.40387	3.22018
	1.58943	2.22919	2.37929	3.15311
	1.95773	2.25072	2.90866	3.38908
	1.92261	3.29109	3.05933	3.20868
	2.18027	2.67574	2.33373	3.27256
	4.26001	4.12622	2.42628	3.19513
	3.10468	2.34301	2.62311	2.98449
	2.33732	3.63889	2.4306	3.3141
[truncated: 2 more columns]

[truncated: 4 more sheets: Figure S5, Figure S6, Figure S7, Figure S8]
