# Supplementary material for: Small molecule branched-chain ketoacid dehydrogenase kinase (BDK) inhibitors with opposing effects on BDK protein levels
Source: Nat Commun. 2023 Aug 9;14:4812. doi: 10.1038/s41467-023-40536-y (PMC10412597; doi:10.1038/s41467-023-40536-y)
Supplement: Supplementary file 9 — Source Data [file 41467_2023_40536_MOESM9_ESM.zip › BDK interacting proteins.xlsx]

## Sheet: q10_comparewide_prname_BDK_Mara
Protein	Gene	Description	log2FC_IgG.BT2	log2FC_IgG.Vehicle	log2FC_PF7685.BT2	log2FC_PF7685.IgG	log2FC_PF7685.Vehicle	log2FC_Vehicle.BT2	adj.pvalue_IgG.BT2	adj.pvalue_IgG.Vehicle	adj.pvalue_PF7685.BT2	adj.pvalue_PF7685.IgG	adj.pvalue_PF7685.Vehicle	adj.pvalue_Vehicle.BT2	pvalue_IgG.BT2	pvalue_IgG.Vehicle	pvalue_PF7685.BT2	pvalue_PF7685.IgG	pvalue_PF7685.Vehicle	pvalue_Vehicle.BT2
O55028	Bckdk	[3-methyl-2-oxobutanoate dehydrogenase [lipoamide]] kinase, mitochondrial	-4.63434	-5.49456	2.40211	7.03645	1.54189	0.860226	0.00010943	4.44474e-05	0.0517685	6.29747e-06	0.163247	0.30224	2.79129e-07	7.38942e-08	3.97607e-05	1.05485e-08	0.00082007	0.0198186
Q9CUN6	Smurf1	E3 ubiquitin-protein ligase SMURF1	-0.237029	0.0999408	-0.688649	-0.45162	-0.351679	-0.33697	0.308861	0.722358	0.997543	0.0774196	0.412021	0.406326	0.177661	0.550511	0.00263667	0.0226294	0.0596493	0.0688096
Q9D7J4	Cox20	Cytochrome c oxidase assembly protein COX20, mitochondrial	0.141439	-0.944507	1.08785	0.946414	0.00190732	1.08595	0.593046	0.049578	0.997543	0.0338929	0.995265	0.230965	0.465751	0.0057757	0.00345325	0.00573398	0.991855	0.00347564
Q9CR57	Rpl14	60S ribosomal protein L14	-0.159344	-0.516776	0.956268	1.11561	0.598837	0.357432	0.648381	0.258107	0.997543	0.0191551	0.416263	0.607337	0.528856	0.0960844	0.00535244	0.00237434	0.0612511	0.225472
Q6GYP7	Ralgapa1	Ral GTPase-activating protein subunit alpha-1	-0.295788	-0.143086	0.777408	1.0732	0.93011	-0.152702	0.305843	0.708261	0.997543	0.0115846	0.218687	0.785184	0.174402	0.533992	0.00537321	0.00092172	0.00378692	0.507713
O88967	Yme1l1	ATP-dependent zinc metalloprotease YME1L1	-0.919785	-0.466111	-0.598359	0.321426	-0.144685	-0.453673	0.00975327	0.10487	0.997543	0.180832	0.75987	0.310451	0.000525428	0.0223166	0.00671703	0.0872357	0.406077	0.0250685
O88623	Usp2	Ubiquitin carboxyl-terminal hydrolase 2	-0.535259	-0.218326	-0.522085	0.0131731	-0.205153	-0.316933	0.0385902	0.366264	0.997543	0.953173	0.590389	0.403337	0.00681706	0.178413	0.00776032	0.931266	0.203117	0.064638
O70570	Pigr	Polymeric immunoglobulin receptor	0.266285	-1.05348	1.73901	1.47273	0.419252	1.31976	0.299383	0.100367	0.997543	0.049112	0.541321	0.275824	0.1696	0.0208987	0.00782394	0.0108589	0.14352	0.0134684
Q91ZJ5	Ugp2	UTP--glucose-1-phosphate uridylyltransferase	-8.33572	-7.51098	-0.613142	7.72258	0.211597	-0.824739	8.72683e-08	2.0268e-07	0.997543	1.6123e-07	0.679952	0.230965	7.34581e-11	1.68479e-10	0.011462	1.35033e-10	0.29267	0.00231711
Q5ND29	Rilp	Rab-interacting lysosomal protein	-3.23483	-2.17558	-0.433889	2.80094	0.625357	-1.05925	0.000225316	0.00124678	0.997543	0.000411161	0.198675	0.0855992	1.51728e-06	1.55458e-05	0.012158	3.54759e-06	0.0022038	0.000131388
Q99M07	Coa5	Cytochrome c oxidase assembly factor 5	-0.00240818	-0.577799	0.58057	0.582978	0.00517863	0.575391	0.995757	0.0785522	0.997543	0.0533385	0.987053	0.275824	0.989767	0.0131017	0.012805	0.0125529	0.977997	0.0133655
Q9WVL3	Slc12a7	Solute carrier family 12 member 7	-2.0848	-1.09954	-1.11262	0.97218	-0.127362	-0.985254	0.0133239	0.111419	0.997543	0.109811	0.906114	0.310451	0.0010414	0.0253245	0.0149782	0.0407422	0.724614	0.0251377
P53395	Dbt	Lipoamide acyltransferase component of branched-chain alpha-keto acid dehydrogenase complex, mitochondrial	-0.208776	-1.40048	2.70422	2.913	1.51251	1.19171	0.909414	0.469951	0.997543	0.113976	0.494897	0.572896	0.860422	0.264323	0.0151918	0.0428603	0.109091	0.188959
O35129	Phb2	Prohibitin-2	0.957841	0.848173	1.02594	0.0681039	0.916277	0.109668	0.0585571	0.108406	0.997543	0.886774	0.360441	0.882057	0.0143928	0.0242405	0.0173895	0.842955	0.0278477	0.722212
Q61543	Glg1	Golgi apparatus protein 1	-0.662542	-0.226807	0.3899	1.05244	0.825635	-0.435735	0.0133239	0.291943	0.997543	0.00188135	0.0762241	0.275824	0.000983719	0.121825	0.0177478	4.2543e-05	0.000233101	0.0104742
P59325	Eif5	Eukaryotic translation initiation factor 5	-0.215967	-0.180363	-0.649421	-0.433454	-0.613818	-0.0356033	0.490141	0.633047	0.997543	0.176776	0.360441	0.951581	0.353578	0.434661	0.0181115	0.0835023	0.023237	0.87506
Q78IK4	Apool	MICOS complex subunit Mic27	0.435977	-0.747784	1.09868	0.662704	-0.0850805	1.18376	0.406656	0.273384	0.997543	0.213981	0.9473	0.30224	0.267088	0.106808	0.0188866	0.1095	0.839306	0.0220813
P01878	IGHA	Ig alpha chain C region	0.195184	-0.446154	1.97464	1.77946	1.3333	0.641338	0.66751	0.45027	0.997543	0.0915355	0.383062	0.457156	0.554011	0.248528	0.0191128	0.0308185	0.0405487	0.105104
Q8BGD9	Eif4b	Eukaryotic translation initiation factor 4B	0.541222	0.425519	0.524764	-0.0164581	0.409061	0.115703	0.0996956	0.262529	0.997543	0.95533	0.462592	0.814348	0.0346876	0.0988544	0.0256955	0.936793	0.085639	0.582217
P50136	Bckdha	2-oxoisovalerate dehydrogenase subunit alpha, mitochondrial	0.275067	0.0287744	1.36679	1.09172	1.1205	0.246293	0.776244	0.983207	0.997543	0.270626	0.412021	0.83137	0.693262	0.966861	0.0270056	0.151454	0.054393	0.618902
Q9DCS9	Ndufb10	NADH dehydrogenase [ubiquinone] 1 beta subcomplex subunit 10	0.00796715	-0.98434	0.923398	0.915431	-0.0689085	0.992307	0.994322	0.174607	0.997543	0.145866	0.940156	0.30224	0.985115	0.0500742	0.0284633	0.0624269	0.809339	0.0220441
Q8VHN7	Adgrv1	Adhesion G-protein coupled receptor V1	-1.21483	-1.05354	-0.895811	0.319023	-0.734516	-0.161295	0.041221	0.0836514	0.997543	0.514266	0.423013	0.848627	0.00766822	0.0154359	0.031267	0.380316	0.0650043	0.651287
Q80YT7	Pde4dip	Myomegalin	-3.06082	-2.1007	-0.525317	2.5355	0.434794	-0.96011	0.000257047	0.00190905	0.997543	0.000612748	0.418417	0.210019	2.30836e-06	2.85644e-05	0.0317413	8.21102e-06	0.0623787	0.00177299
Q8BXV2	Bri3bp	BRI3-binding protein	-0.131981	-0.631494	1.2466	1.37858	0.747088	0.499514	0.870738	0.470383	0.997543	0.0982443	0.554802	0.685659	0.808438	0.26745	0.0325177	0.0339124	0.155078	0.322044
P18531	Ighv3-6	Ig heavy chain V region 3-6	0.931189	0.130846	1.78617	0.854983	0.985829	0.800343	0.352745	0.926417	0.997543	0.389158	0.579445	0.658317	0.215863	0.854928	0.0327322	0.252268	0.192624	0.281414
Q8CGB6	Tns2	Tensin-2	-1.32535	-0.60666	-0.358388	0.966959	0.360299	-0.718687	0.000909429	0.0296287	0.997543	0.00341883	0.361009	0.168905	1.30137e-05	0.00254007	0.0340101	0.000125987	0.0332972	0.000907394
P50544	Acadvl	Very long-chain specific acyl-CoA dehydrogenase, mitochondrial	-0.77017	-0.997122	0.450091	1.22026	0.223139	0.226952	0.0210413	0.0124766	0.997543	0.00341883	0.638965	0.614241	0.00242648	0.000487448	0.0344141	0.000124371	0.242505	0.235231
Q9D5T0	Atad1	ATPase family AAA domain-containing protein 1	-0.566173	-0.860579	0.937016	1.50319	0.64261	0.294406	0.434449	0.306443	0.997543	0.0777282	0.500587	0.734392	0.29585	0.132461	0.0365501	0.0228098	0.115737	0.432086
Q8C650	2020-09-10	Septin-10	-0.710257	-0.18773	0.536644	1.2469	1.05917	-0.522527	0.12659	0.713509	0.997543	0.0311854	0.198675	0.348542	0.0496555	0.540914	0.0395844	0.00506697	0.00207212	0.0434257
Q6P3A8	Bckdhb	2-oxoisovalerate dehydrogenase subunit beta, mitochondrial	0.165	-0.0857165	1.67613	1.51113	1.42542	0.250716	0.905065	0.968295	0.997543	0.255966	0.466849	0.883171	0.855546	0.928855	0.0401442	0.139559	0.0903935	0.72767
Q9CQV1	Pam16	Mitochondrial import inner membrane translocase subunit TIM16	1.1898	0.388289	2.18126	0.991463	1.37975	0.80151	0.366606	0.814859	0.997543	0.447041	0.574094	0.728724	0.228179	0.68142	0.0436888	0.308511	0.168652	0.404973
Q9D6R2	Idh3a	Isocitrate dehydrogenase [NAD] subunit alpha, mitochondrial	-0.685082	-1.09254	1.60344	2.28852	1.19598	0.407458	0.477762	0.319451	0.997543	0.044859	0.500587	0.802575	0.33741	0.142332	0.0439784	0.00924231	0.112721	0.560754
Q9CZU4	Eral1	GTPase Era, mitochondrial	-0.504304	-0.159433	-0.514195	-0.00989122	-0.169324	-0.344871	0.164101	0.703223	0.997543	0.972065	0.779639	0.531446	0.0717216	0.5242	0.0463147	0.967994	0.452272	0.149071
P18528	HVM57	Ig heavy chain V region 6.96	-0.424512	-1.05061	1.75038	2.17489	1.12429	0.626094	0.693809	0.388416	0.997543	0.0709329	0.574094	0.734392	0.585437	0.197236	0.0471806	0.0195452	0.170727	0.426286
Q9JJG9	Noa1	Nitric oxide-associated protein 1	-0.316599	-0.230171	0.231957	0.548556	0.318386	-0.0864282	0.0533818	0.172707	0.997543	0.00874444	0.329802	0.728724	0.0126943	0.048668	0.0473169	0.000549274	0.012355	0.408415
Q01815	Cacna1c	Voltage-dependent L-type calcium channel subunit alpha-1C	0.0506927	-1.30853	1.09998	1.04929	-0.259244	1.35922	0.949434	0.114875	0.997543	0.1073	0.83058	0.327199	0.913471	0.0264509	0.0491858	0.0394511	0.583314	0.0322601
Q62407	Speg	Striated muscle-specific serine/threonine-protein kinase	-0.549354	-0.51873	0.560133	1.10949	0.590757	-0.0306239	0.133953	0.201774	0.997543	0.0163742	0.383062	0.963341	0.053456	0.0650774	0.0498761	0.00182393	0.0409616	0.902717
P21956	Mfge8	Lactadherin	#NAME?	#NAME?	-1.36467	Inf	-0.149282	-1.21539	0	0	0.997543	0	0.931439	0.416601	NA	NA	0.0509125	NA	0.798987	0.0733256
P04919	Slc4a1	Band 3 anion transport protein	-0.250879	-0.875298	0.932202	1.18308	0.307783	0.624419	0.669877	0.202065	0.997543	0.0733492	0.794553	0.561718	0.557667	0.0653395	0.0526265	0.0203553	0.474424	0.166342
Q9ESW4	Agk	Acylglycerol kinase, mitochondrial	-0.759211	-0.522478	0.504204	1.26342	0.740938	-0.236734	0.0625042	0.209633	0.997543	0.0141137	0.329802	0.685659	0.0167309	0.0685691	0.0533807	0.00125297	0.0112948	0.312067
Q9D198	Syf2	Pre-mRNA-splicing factor SYF2	-1.07278	-0.630638	-0.482759	0.590022	-0.0406158	-0.442144	0.0133578	0.0958662	0.997543	0.0844313	0.956167	0.416601	0.00109066	0.0192124	0.0556562	0.0256688	0.855381	0.0746119
P18525	HVM54	Ig heavy chain V region 5-84	2.27846	0.30207	3.24722	0.968759	1.27083	1.97639	0.326125	0.926417	0.997543	0.666112	0.757577	0.579168	0.19403	0.854373	0.055907	0.560672	0.400145	0.206242
Q9D2N4	Dtna	Dystrobrevin alpha	-0.532458	-0.24447	-0.496853	0.0356044	-0.208866	-0.287987	0.11721	0.512025	0.997543	0.91461	0.741226	0.614241	0.0439731	0.304747	0.0564211	0.877076	0.376252	0.232514
Q8K1N1	Pnpla8	Calcium-independent phospholipase A2-gamma	-0.737279	-0.682564	0.363575	1.10085	0.418291	-0.0547155	0.0189391	0.0337375	0.997543	0.00372931	0.361009	0.89685	0.00196827	0.00308814	0.0566982	0.000146799	0.033628	0.746302
Q75N62	Gimap8	GTPase IMAP family member 8	#NAME?	#NAME?	0.551994	Inf	-0.00968546	0.56168	0	0	0.997543	0	0.987053	0.416601	NA	NA	0.0568638	NA	0.970636	0.0748721
Q91VR2	Atp5f1c	ATP synthase subunit gamma, mitochondrial	-0.606859	0.347284	-0.57852	0.0283388	0.375622	-0.954143	0.129133	0.420386	0.997543	0.945862	0.579445	0.250345	0.0509795	0.225743	0.0602515	0.917344	0.193485	0.00692066
E9Q401	Ryr2	Ryanodine receptor 2	-0.35818	-0.719867	0.943886	1.30207	0.582199	0.361688	0.566526	0.314643	0.997543	0.0663909	0.61252	0.734392	0.436816	0.138621	0.0631111	0.0177315	0.220095	0.432513
Q91V79	Fitm1	Fat storage-inducing transmembrane protein 1	-0.120085	-0.383927	0.939387	1.05947	0.675545	0.263841	0.857633	0.604311	0.997543	0.111755	0.566176	0.802575	0.790495	0.405386	0.0638731	0.041607	0.160824	0.562839
P01654	KV3A1	Ig kappa chain V-III region PC 2880/PC 1229	-2.26669	0.415856	-4.30212	-2.03543	-1.61957	-2.68255	0.406656	0.886149	0.997543	0.295767	0.689748	0.602938	0.267339	0.783759	0.0640806	0.173893	0.310598	0.222573
Q61235	Sntb2	Beta-2-syntrophin	-0.605834	0.229466	-1.16499	-0.559157	-0.329691	-0.8353	0.431764	0.787552	0.997543	0.416393	0.811429	0.554923	0.291477	0.643776	0.0643269	0.277595	0.509997	0.159744
P67778	Phb	Prohibitin	-1.46836	-2.16175	0.822754	2.29112	0.129368	0.693386	0.0467638	0.0246317	0.997543	0.0117515	0.907441	0.460614	0.00999395	0.00132012	0.064435	0.000944847	0.740407	0.107111
Q8BGY7	Fam210a	Protein FAM210A	-0.0508216	-0.321693	0.63418	0.685002	0.363308	0.270872	0.916159	0.516833	0.997543	0.126373	0.643738	0.720998	0.868346	0.310186	0.0651951	0.0499204	0.25592	0.388289
Q99JP6	Homer3	Homer protein homolog 3	-3.45484	-2.50281	-0.782069	2.67277	0.169956	-0.952025	0.00881859	0.0295424	0.997543	0.0156658	0.860742	0.328617	0.00043796	0.0023575	0.0675355	0.00169253	0.645555	0.0350559
P12970	Rpl7a	60S ribosomal protein L7a	-0.161401	-0.278874	0.503121	0.664523	0.385649	0.117472	0.640523	0.480915	0.997543	0.0812427	0.545383	0.838757	0.519751	0.278235	0.069077	0.0242231	0.146353	0.637275
Q505D7	Opa3	Optic atrophy 3 protein homolog	-0.668796	-0.689694	0.276792	0.945588	0.255894	0.0208978	0.0133239	0.0180286	0.997543	0.00314111	0.466849	0.953004	0.000982838	0.000809264	0.06978	9.73375e-05	0.0891369	0.878402
Q7TSJ2	Map6	Microtubule-associated protein 6	0.297606	0.615779	-0.326399	-0.624005	-0.00822573	-0.318173	0.194523	0.0616012	0.997543	0.0299786	0.983019	0.457156	0.0925131	0.00869224	0.0700602	0.00467004	0.962946	0.104867
P10922	H1f0	Histone H1.0	-0.524255	0.0267106	-0.831264	-0.307009	-0.280298	-0.550965	0.363532	0.975878	0.997543	0.58314	0.809491	0.578022	0.225525	0.948297	0.0708678	0.463972	0.502516	0.204888
P47758	Srprb	Signal recognition particle receptor subunit beta	-0.696383	-0.482185	0.509501	1.20588	0.723699	-0.214198	0.0779015	0.248145	0.997543	0.0141218	0.353429	0.730424	0.0233442	0.088903	0.0750183	0.00128563	0.0197219	0.414822
Q149B8	Perm1	PGC-1 and ERR-induced regulator in muscle protein 1	#NAME?	#NAME?	-1.36254	Inf	0.330065	-1.69261	0	0	0.997543	0	0.807762	0.416601	NA	NA	0.0770538	NA	0.497749	0.0751353
Q8K426	Retnlg	Resistin-like gamma	-0.276765	-0.134234	0.963802	1.24057	1.10633	-0.142531	0.686641	0.900976	0.997543	0.0982443	0.44058	0.918325	0.576247	0.806625	0.0806144	0.0340673	0.0743841	0.794989
P04945	KV6AB	Ig kappa chain V-VI region NQ2-6.1	0.30662	-0.706047	1.96417	1.65755	0.951502	1.01267	0.835833	0.683715	0.997543	0.245324	0.738147	0.693676	0.764773	0.496163	0.082628	0.132729	0.364807	0.336457
E9Q6J5	Bod1l	Biorientation of chromosomes in cell division protein 1-like 1	-0.424648	-0.469164	0.328667	0.753315	0.284151	0.0445158	0.103512	0.150594	0.997543	0.0200528	0.574094	0.926091	0.0371262	0.0388063	0.0872226	0.00261974	0.168216	0.816637
P47740	Aldh3a2	Fatty aldehyde dehydrogenase	-0.362366	-0.640742	0.440672	0.803038	0.162296	0.278376	0.420223	0.234203	0.997543	0.106886	0.79532	0.628787	0.28008	0.0805986	0.0872672	0.0390305	0.480581	0.244663
P42125	Eci1	Enoyl-CoA delta isomerase 1, mitochondrial	-0.101095	-0.424085	0.737255	0.838351	0.414265	0.32299	0.861445	0.500751	0.997543	0.139384	0.686857	0.731703	0.796184	0.295106	0.0873258	0.0576681	0.305667	0.418357
Q99J62	Rfc4	Replication factor C subunit 4	-0.735347	-0.688811	-0.381659	0.353689	-0.335122	-0.0465367	0.0356894	0.0607798	0.997543	0.21617	0.512947	0.92737	0.00588769	0.00828585	0.0897557	0.111525	0.128629	0.819888
Q8R1I1	Uqcr10	Cytochrome b-c1 complex subunit 9	#NAME?	#NAME?	0.539261	Inf	-0.628865	1.16813	0	0	0.997543	0	0.412021	0.236854	NA	NA	0.0902579	NA	0.056879	0.0047219
Q03141	Mark3	MAP/microtubule affinity-regulating kinase 3	-0.00171329	-0.267609	0.430959	0.432672	0.165064	0.265895	0.997227	0.625658	0.997543	0.325878	0.811429	0.679633	0.995548	0.427277	0.0913453	0.198693	0.506782	0.301694
P07724	Alb	Serum albumin	-0.306038	-0.631987	0.7572	1.06324	0.431251	0.325949	0.590064	0.3285	0.997543	0.085817	0.686857	0.734682	0.461422	0.148822	0.0919614	0.0275994	0.307415	0.433862
P17095	Hmga1	High mobility group protein HMG-I/HMG-Y	-0.576356	0.616834	-0.742585	-0.16623	0.450605	-1.19319	0.305479	0.381877	0.997543	0.761227	0.704819	0.313204	0.173825	0.190569	0.092099	0.675534	0.324928	0.0264022
E9Q557	Dsp	Desmoplakin	0.718705	1.03599	0.418769	-0.299936	0.736056	-0.317286	0.0495741	0.0247342	0.997543	0.33972	0.329802	0.572896	0.0112668	0.00149979	0.092757	0.20884	0.0100153	0.186206
Q5SWD9	Tsr1	Pre-rRNA-processing protein TSR1 homolog	-0.822624	-0.671637	-0.727541	0.0950821	-0.576555	-0.150987	0.153717	0.289496	0.997543	0.863064	0.575779	0.874633	0.0649543	0.118994	0.0952656	0.81102	0.17235	0.704968
Q64433	Hspe1	10 kDa heat shock protein, mitochondrial	-1.09064	-1.07693	-0.622661	0.467978	-0.608949	-0.013712	0.0481992	0.0735086	0.997543	0.319767	0.480668	0.987462	0.0107968	0.0114876	0.0959844	0.194049	0.10231	0.967885
P35980	Rpl18	60S ribosomal protein L18	-0.0506779	-1.2582	1.18194	1.23261	-0.0255833	1.20752	0.973543	0.382645	0.997543	0.327223	0.985732	0.442121	0.954695	0.191844	0.0985827	0.199787	0.967645	0.092971
Q3UHC7	Dab2ip	Disabled homolog 2-interacting protein	-0.56609	-0.0910592	-0.455944	0.110146	0.0190872	-0.475031	0.126445	0.847279	0.997543	0.754499	0.974104	0.43305	0.0491799	0.719096	0.0990368	0.664136	0.939659	0.0878078
Q9D0W5	Ppil1	Peptidyl-prolyl cis-trans isomerase-like 1	-1.36684	-1.00782	-1.18489	0.181955	-0.825865	-0.359022	0.135168	0.381877	0.997543	0.810901	0.679952	0.834656	0.0541581	0.19078	0.0995629	0.737553	0.291027	0.625192
P62627	Dynlrb1	Dynein light chain roadblock-type 1	-0.421167	-0.203058	-0.475814	-0.0546466	-0.257705	-0.218109	0.412282	0.74191	0.997543	0.917456	0.718258	0.728724	0.272425	0.581437	0.101795	0.880573	0.336075	0.41029
Q8C9S4	Ccdc186	Coiled-coil domain-containing protein 186	-1.50312	-0.497979	0.539383	2.0425	1.54452	-1.00514	0.0454622	0.460831	0.997543	0.0178042	0.179602	0.275824	0.00910527	0.256272	0.103004	0.00212364	0.00151042	0.0116246
Q9JJZ2	Tuba8	Tubulin alpha-8 chain	#NAME?	#NAME?	0.546189	Inf	1.53838	-0.992196	0	0	0.997543	0	0.353429	0.348542	NA	NA	0.103109	NA	0.0165429	0.0446712
Q3UBX0	Tmem109	Transmembrane protein 109	#NAME?	#NAME?	0.925015	Inf	0.792353	0.132663	0	0	0.997543	0	0.510776	0.903272	NA	NA	0.106293	NA	0.123008	0.760467
Q9Z204	Hnrnpc	Heterogeneous nuclear ribonucleoproteins C1/C2	#NAME?	#NAME?	0.479956	Inf	0.377356	0.1026	0	0	0.997543	0	0.579445	0.872237	NA	NA	0.106981	NA	0.18693	0.69953
P63325	Rps10	40S ribosomal protein S10	-0.54685	-0.212334	0.552195	1.09905	0.886712	-0.334517	0.218333	0.687431	0.997543	0.0379734	0.353429	0.679691	0.110086	0.505145	0.107169	0.00686956	0.0194833	0.303678
Q9CQH3	Ndufb5	NADH dehydrogenase [ubiquinone] 1 beta subcomplex subunit 5, mitochondrial	#NAME?	#NAME?	1.22714	Inf	0.734933	0.492205	0	0	0.997543	0	0.568351	0.728724	NA	NA	0.107516	NA	0.165117	0.404669
Q9DB27	Mcts1	Malignant T-cell-amplified sequence 1	-0.279976	0.0353882	-0.646891	-0.366916	-0.331527	-0.315364	0.623136	0.969302	0.997543	0.517448	0.741226	0.728724	0.501446	0.931136	0.109841	0.383941	0.379378	0.401786
P01864	GCAB	Ig gamma-2A chain C region secreted form	1.03035	0.0113465	1.72892	0.698576	0.709923	1.019	0.453399	0.99585	0.997543	0.605232	0.79532	0.685659	0.315624	0.990883	0.110173	0.488646	0.481834	0.320646
P01660	KV3A8	Ig kappa chain V-III region PC 3741/TEPC 111	1.45431	0.669191	2.40475	0.950442	1.61963	0.785116	0.391414	0.773164	0.997543	0.604819	0.680394	0.802575	0.252376	0.620944	0.110268	0.48715	0.293381	0.563365
Q60932	Vdac1	Voltage-dependent anion-selective channel protein 1	-0.128899	-0.897091	0.468084	0.596983	-0.300108	0.768192	0.731469	0.0618274	0.997543	0.130168	0.678514	0.30224	0.635418	0.00896173	0.111336	0.0518929	0.284417	0.0188039
Q91VK1	Bzw2	Basic leucine zipper and W2 domain-containing protein 2	#NAME?	#NAME?	0.520237	Inf	0.210605	0.309632	0	0	0.997543	0	0.79532	0.685659	NA	NA	0.111844	NA	0.479404	0.310099
Q7TPV4	Mybbp1a	Myb-binding protein 1A	-1.05788	-0.2534	-0.615729	0.442151	0.18875	-0.80448	0.0600996	0.673797	0.997543	0.372444	0.841625	0.364413	0.0155814	0.484484	0.112765	0.236755	0.599967	0.0483833
Q8BMK0	Cep85	Centrosomal protein of 85 kDa	#NAME?	#NAME?	-0.272092	Inf	0.320084	-0.592175	0	0	0.997543	0	0.474428	0.275824	NA	NA	0.113364	NA	0.0997459	0.0135478
P11499	Hsp90ab1	Heat shock protein HSP 90-beta	0.103144	-0.168035	0.589167	0.486023	0.317988	0.271179	0.836549	0.77925	0.997543	0.311225	0.738341	0.738111	0.766133	0.629618	0.116822	0.185067	0.370511	0.441847
Q8BW75	Maob	Amine oxidase [flavin-containing] B	-0.459551	-0.828651	0.644628	1.10418	0.275528	0.3691	0.403256	0.30015	0.997543	0.0849849	0.814096	0.738456	0.264085	0.128602	0.116852	0.0268708	0.537286	0.44262
Q8BQZ4	Ralgapb	Ral GTPase-activating protein subunit beta	-0.431265	-0.612583	0.362481	0.793745	0.181162	0.181318	0.167726	0.0958662	0.997543	0.0328832	0.766113	0.730424	0.0744687	0.019518	0.123123	0.0054371	0.414146	0.413761
Q9Z210	Pex11b	Peroxisomal membrane protein 11B	-0.936482	-0.37409	0.487603	1.42409	1.04999	-0.562392	0.0481992	0.419478	0.997543	0.0120307	0.290597	0.420879	0.0107635	0.223163	0.1235	0.00101767	0.00598522	0.082367
Q64511	Top2b	DNA topoisomerase 2-beta	-1.28819	-0.804472	-0.774372	0.51382	-0.290652	-0.48372	0.0762658	0.285671	0.997543	0.431226	0.815228	0.685659	0.0224689	0.116175	0.1284	0.293167	0.542271	0.320443
P97496	Smarcc1	SWI/SNF complex subunit SMARCC1	#NAME?	#NAME?	0.300002	Inf	0.73684	-0.436838	0	0	0.997543	0	0.353429	0.406326	NA	NA	0.130139	NA	0.0173104	0.0681751
Q80WW9	Ddrgk1	DDRGK domain-containing protein 1	0.44595	-1.01477	1.71015	1.26421	0.249433	1.46072	0.760109	0.547341	0.997543	0.387797	0.940914	0.572896	0.672453	0.347332	0.130967	0.248788	0.812322	0.188618
P11531	Dmd	Dystrophin	-0.723195	0.0288997	-0.424225	0.29897	0.32787	-0.752095	0.0730375	0.957711	0.997543	0.409814	0.626712	0.30224	0.0210259	0.911707	0.13148	0.270423	0.230335	0.0176457
O35680	Mrps12	28S ribosomal protein S12, mitochondrial	-0.590926	-0.0473608	-0.670844	-0.0799179	-0.127279	-0.543565	0.308861	0.957711	0.997543	0.888634	0.909999	0.583657	0.177591	0.908609	0.131827	0.846528	0.758332	0.210976
Q8R4U7	Luzp1	Leucine zipper protein 1	0.368867	0.868418	0.579961	0.211094	1.07951	-0.499551	0.452876	0.184569	0.997543	0.660258	0.360441	0.61335	0.314878	0.0566705	0.132526	0.555191	0.0252715	0.231124
Q8BMS4	Coq3	Ubiquinone biosynthesis O-methyltransferase, mitochondrial	-0.382514	-0.074579	0.614239	0.996753	0.922174	-0.307935	0.46824	0.921588	0.997543	0.0849849	0.372278	0.734392	0.327531	0.843967	0.132564	0.026359	0.0361463	0.425576
Q64213	Sf1	Splicing factor 1	0.974098	0.627645	-0.936209	-1.91031	-1.28266	0.346453	0.383142	0.653867	0.997543	0.124569	0.444733	0.812807	0.244012	0.458996	0.132736	0.0489076	0.0792223	0.578438
P29268	Ctgf	Connective tissue growth factor	-0.805018	-0.982076	-0.367974	0.437044	-0.545032	0.177059	0.0378226	0.0282648	0.997543	0.175962	0.38091	0.739654	0.00643112	0.0021081	0.133164	0.0823751	0.0383623	0.444474
P28652	Camk2b	Calcium/calmodulin-dependent protein kinase type II subunit beta	0.320244	0.443268	0.270189	-0.050055	0.393213	-0.123024	0.181534	0.159023	0.997543	0.826345	0.419271	0.785184	0.0845019	0.0417745	0.133916	0.762673	0.0631471	0.512258
Q920A7	Afg3l1	AFG3-like protein 1	-0.628352	0.0237579	-0.385077	0.243274	0.267032	-0.65211	0.0844002	0.963339	0.997543	0.460404	0.677998	0.30224	0.0266415	0.920898	0.135284	0.324673	0.282641	0.0227418
P62715	Ppp2cb	Serine/threonine-protein phosphatase 2A catalytic subunit beta isoform	1.7302	1.49015	-0.355688	-2.08589	-0.59574	0.240052	0.00642345	0.0220203	0.997543	0.00321544	0.383062	0.698305	0.000297382	0.00107997	0.136877	0.000105027	0.0422495	0.340062
Q61234	Snta1	Alpha-1-syntrophin	-0.743098	-0.503227	-0.364934	0.378165	-0.125063	-0.239871	0.0467638	0.178206	0.997543	0.23607	0.830865	0.685659	0.00997609	0.0526134	0.137838	0.125943	0.587577	0.310102
Q7TQK4	Exosc3	Exosome complex component RRP40	0.529756	0.48601	-0.532966	-1.06272	-0.576712	0.043746	0.264826	0.358438	0.997543	0.0744266	0.500587	0.953371	0.14217	0.172217	0.140176	0.0213025	0.115575	0.881193
Q3TJZ6	Fam98a	Protein FAM98A	-1.23741	-1.5988	0.21904	1.45645	-0.142356	0.361397	0.00103365	0.000492906	0.997543	0.000424768	0.704819	0.313204	1.67827e-05	2.45838e-06	0.145031	4.98053e-06	0.324645	0.0286198
Q8CJG0	Ago2	Protein argonaute-2	0.223523	-0.043778	0.467737	0.244214	0.200436	0.267301	0.676896	0.955844	0.997543	0.619016	0.776989	0.71855	0.565789	0.903404	0.145106	0.508258	0.446154	0.369477
Q9CR02	Tma16	Translation machinery-associated protein 16	-0.645206	-0.61705	0.473853	1.11906	0.502009	-0.0281559	0.150467	0.361319	0.997543	0.0398981	0.644391	0.984637	0.0629479	0.174325	0.145311	0.00752467	0.256673	0.946238
Q8BKF1	Polrmt	DNA-directed RNA polymerase, mitochondrial	-0.865899	-0.656251	-0.15374	0.712159	0.0559086	-0.209649	0.00103365	0.00588229	0.997543	0.00273634	0.828948	0.392454	1.74016e-05	0.000127132	0.1457	7.15748e-05	0.573973	0.0592005
P03987	IGHG3	Ig gamma-3 chain C region	0.273427	-0.464105	0.768096	0.494669	0.0305645	0.737532	0.690913	0.560089	0.997543	0.466205	0.97928	0.554923	0.582158	0.358959	0.145923	0.329936	0.95047	0.160557
P01642	Gm10881	Ig kappa chain V-V region L7 (Fragment)	0.204092	-0.0109697	0.6985	0.494408	0.483438	0.215062	0.743373	0.990079	0.997543	0.4274	0.685197	0.838757	0.65139	0.980495	0.146916	0.288513	0.298595	0.634239
P03976	KV2A5	Ig kappa chain V-II region 17S29.1	0.197078	0.180343	1.63176	1.43468	1.61502	0.0167357	0.932207	0.956535	0.997543	0.472702	0.579445	0.993454	0.889834	0.904852	0.148665	0.337305	0.191304	0.988117
Q99JF8	Psip1	PC4 and SFRS1-interacting protein	-0.618209	-0.444767	-0.318458	0.299751	-0.145016	-0.173442	0.0586323	0.184147	0.997543	0.292664	0.798831	0.728724	0.0146863	0.0563309	0.14906	0.171333	0.487971	0.40992
Q9JI91	Actn2	Alpha-actinin-2	0.153832	0.329688	0.466916	0.313084	0.642772	-0.175856	0.718112	0.500751	0.997543	0.457041	0.414199	0.80522	0.615352	0.295123	0.15129	0.318474	0.0604831	0.566682
Q80W00	Ppp1r10	Serine/threonine-protein phosphatase 1 regulatory subunit 10	-2.47693	-2.35111	0.139137	2.61607	0.264964	-0.125827	0.000193506	0.000279428	0.997543	0.000147279	0.353429	0.572896	8.52842e-07	1.16138e-06	0.15296	6.16747e-07	0.0207041	0.1895
Q9D3D9	Atp5f1d	ATP synthase subunit delta, mitochondrial	0.749481	0.941317	0.640879	-0.108602	0.832715	-0.191835	0.209735	0.174033	0.997543	0.854254	0.44058	0.848627	0.102749	0.0494321	0.153908	0.796302	0.0749226	0.649914
Q9DB20	Atp5po	ATP synthase subunit O, mitochondrial	-0.888593	0.161031	-0.538646	0.349947	0.510978	-1.04962	0.0953534	0.791277	0.997543	0.472015	0.575779	0.299763	0.0317845	0.650518	0.154131	0.33642	0.173744	0.0154138
Q8R1F0	D8Ertd738e	Leydig cell tumor 10 kDa protein homolog	-0.767367	0.139369	-0.465889	0.301478	0.440847	-0.906736	0.0964739	0.791359	0.997543	0.47492	0.5775	0.30224	0.0326277	0.651901	0.155923	0.340479	0.176605	0.0158616
Q9D7X3	Dusp3	Dual specificity protein phosphatase 3	-0.42875	-0.48826	0.255659	0.684409	0.196149	0.0595098	0.0923697	0.0899559	0.997543	0.0219244	0.654264	0.882057	0.0303612	0.0173179	0.156	0.00302935	0.263946	0.724932
Q8VHE0	Sec63	Translocation protein SEC63 homolog	0.367679	0.269865	0.494847	0.127168	0.397033	0.0978144	0.419751	0.617617	0.997543	0.780951	0.639772	0.905388	0.279128	0.418932	0.156798	0.698539	0.245367	0.765325
Q61712	Dnajc1	DnaJ homolog subfamily C member 1	-0.548862	-0.918007	0.390515	0.939376	0.0213696	0.369145	0.145962	0.0523804	0.997543	0.0336368	0.972305	0.568463	0.0600804	0.0064006	0.158091	0.00566248	0.934196	0.179295
Q8BUE4	Aifm2	Apoptosis-inducing factor 2	0.0439736	-0.304719	0.644252	0.600278	0.295559	0.348692	0.950903	0.705522	0.997543	0.311945	0.814096	0.75924	0.917467	0.526856	0.159523	0.185964	0.538996	0.471009
Q9CQ25	Mzt2	Mitotic-spindle organizing protein 2	#NAME?	#NAME?	-0.547382	Inf	-0.143853	-0.40353	0	0	0.997543	0	0.899584	0.690168	NA	NA	0.162218	NA	0.715954	0.329276
Q921G8	Tubgcp2	Gamma-tubulin complex component 2	#NAME?	#NAME?	-0.426484	Inf	0.907572	-1.33406	0	0	0.997543	0	0.353429	0.230965	NA	NA	0.162871	NA	0.014781	0.00251552
Q9JK42	Pdk2	[Pyruvate dehydrogenase (acetyl-transferring)] kinase isozyme 2, mitochondrial	-1.23641	-1.18813	0.37436	1.61077	0.422644	-0.0482839	0.0133239	0.0246317	0.997543	0.00426339	0.510834	0.94051	0.00103591	0.00132607	0.167535	0.000182104	0.124953	0.849675
P47915	Rpl29	60S ribosomal protein L29	5.32424	5.53267	0.473916	-4.85033	0.682338	-0.208423	0.00198963	0.00313693	0.997543	0.00295529	0.466849	0.802575	5.1918e-05	5.7367e-05	0.168211	8.16787e-05	0.092774	0.554254
Q8K370	Acad10	Acyl-CoA dehydrogenase family member 10	#NAME?	#NAME?	0.714329	Inf	0.605461	0.108868	0	0	0.997543	0	0.579445	0.926091	NA	NA	0.169116	NA	0.188451	0.816333
P97376	Frg1	Protein FRG1	-1.29198	-0.915444	-0.262707	1.02928	0.113832	-0.376539	0.00251684	0.017279	0.997543	0.0065116	0.814096	0.396012	7.41493e-05	0.000761254	0.169364	0.000354484	0.531154	0.0623042
P10637	Mapt	Microtubule-associated protein tau	-0.312979	4.13111	-0.488414	-0.175435	3.95568	-4.44409	0.490051	0.00588229	0.997543	0.657372	0.0762241	0.0855992	0.353101	0.0001247	0.17118	0.549566	0.000153658	0.000116482
P63017	Hspa8	Heat shock cognate 71 kDa protein	-0.736503	-0.455277	0.118122	0.854625	0.399348	-0.281226	0.000914521	0.0113476	0.997543	0.000418759	0.163247	0.250345	1.38564e-05	0.000411151	0.171629	4.55936e-06	0.000957615	0.00724361
O70325	Gpx4	Phospholipid hydroperoxide glutathione peroxidase	-0.569623	-0.357768	0.278519	0.848141	0.490373	-0.211854	0.0600996	0.251484	0.997543	0.0165147	0.361009	0.665181	0.015545	0.0907058	0.172772	0.0018534	0.0299151	0.287789
P60122	Ruvbl1	RuvB-like 1	-0.293534	-0.206879	0.169692	0.463225	0.256346	-0.0866545	0.129727	0.319451	0.997543	0.0398981	0.412021	0.755628	0.0513229	0.142093	0.173085	0.00761874	0.0556869	0.463931
P19253	Rpl13a	60S ribosomal protein L13a	-0.281229	-0.488696	0.416916	0.698145	0.20945	0.207467	0.480979	0.338497	0.997543	0.106842	0.811787	0.791305	0.341097	0.156446	0.173775	0.0389247	0.518152	0.522
Q924L1	Letmd1	LETM1 domain-containing protein 1	0.061939	-0.342863	1.2533	1.19136	0.848497	0.404802	0.976415	0.87938	0.997543	0.474494	0.718258	0.838757	0.95876	0.775466	0.17388	0.339776	0.336572	0.636056
Q8C3X4	Guf1	Translation factor Guf1, mitochondrial	-0.790137	-0.696269	0.170904	0.961041	0.264773	-0.0938686	0.00344568	0.00964072	0.997543	0.00161222	0.412021	0.736596	0.000125187	0.000297348	0.174218	3.10561e-05	0.0496567	0.436448
Q8K268	Abcf3	ATP-binding cassette sub-family F member 3	-0.700553	0.233465	-1.12538	-0.424832	-0.191367	-0.934018	0.556963	0.887586	0.997543	0.723167	0.936601	0.632877	0.428036	0.787325	0.174586	0.625654	0.804638	0.250127
Q9EQ61	Pes1	Pescadillo homolog	-1.15367	-1.06694	-0.256645	0.89702	-0.169922	-0.0867231	0.00392661	0.00937149	0.997543	0.0109559	0.735638	0.83526	0.000155346	0.000264863	0.175381	0.000825823	0.353754	0.628919
P06330	HVM51	Ig heavy chain V region AC38 205.12	0.216055	-0.691083	0.944957	0.728902	0.0378191	0.907138	0.816316	0.515254	0.997543	0.424586	0.979636	0.573293	0.742793	0.30881	0.175597	0.284836	0.954036	0.191566
Q8BW10	Nob1	RNA-binding protein NOB1	-0.879245	-0.487396	-0.407383	0.471862	-0.0155344	-0.391849	0.0533818	0.282937	0.997543	0.234935	0.980184	0.573516	0.0127164	0.114539	0.177106	0.124801	0.956375	0.192346
Q8K327	Champ1	Chromosome alignment-maintaining phosphoprotein 1	-1.58972	-1.01418	-1.91434	-0.324618	-1.3388	-0.575538	0.320344	0.470383	0.997543	0.80378	0.638965	0.802575	0.189833	0.266282	0.178387	0.728393	0.241502	0.552529
Q8JZM0	Tfb1m	Dimethyladenosine transferase 1, mitochondrial	-0.953732	-0.493878	-0.191861	0.761871	0.267993	-0.459854	0.00270925	0.0465257	0.997543	0.00693029	0.44058	0.250345	8.20985e-05	0.00529844	0.178965	0.000383081	0.0736419	0.00772573
P23116	Eif3a	Eukaryotic translation initiation factor 3 subunit A	-0.740484	-1.38016	0.316801	1.05729	-0.322879	0.63968	0.0455413	0.00826735	0.997543	0.014077	0.5775	0.30224	0.00920025	0.000218512	0.182517	0.00123793	0.175168	0.0185036
Q9D658	Ptp4a3	Protein tyrosine phosphatase type IVA 3	-2.55024	-2.70485	-0.858193	1.69205	-1.0128	0.154604	0.0774017	0.105214	0.997543	0.177347	0.567315	0.925521	0.0229116	0.0229145	0.183565	0.0841733	0.164382	0.813583
Q9D0M3	Cyc1	Cytochrome c1, heme protein, mitochondrial	-1.64491	-1.87275	0.316702	1.96161	0.0888622	0.22784	0.00239645	0.00184992	0.997543	0.00114888	0.891291	0.690168	6.65681e-05	2.61419e-05	0.184526	1.86167e-05	0.694362	0.326703
P57784	Snrpa1	U2 small nuclear ribonucleoprotein A'	0.362581	0.0179606	0.460778	0.0981974	0.116158	0.34462	0.488732	0.978361	0.997543	0.811696	0.854041	0.685659	0.350916	0.953703	0.184801	0.738956	0.622467	0.313087
Q91WS0	Cisd1	CDGSH iron-sulfur domain-containing protein 1	-1.52102	-2.33792	0.713534	2.23455	-0.103365	0.816899	0.0587494	0.0247342	0.997543	0.0166121	0.9473	0.503791	0.0148357	0.00143926	0.184918	0.00189151	0.838802	0.135324
P45952	Acadm	Medium-chain specific acyl-CoA dehydrogenase, mitochondrial	-1.1451	-1.56866	0.41424	1.55934	-0.00932052	0.423561	0.0290553	0.0142946	0.997543	0.00937184	0.987053	0.568463	0.00398654	0.000594123	0.186572	0.00061747	0.974867	0.177898
Q6ZWQ0	Syne2	Nesprin-2	-1.04413	-0.594342	-0.337045	0.70708	0.112738	-0.449784	0.0224822	0.181242	0.997543	0.0665511	0.878968	0.490928	0.00268727	0.0543203	0.186726	0.0180591	0.674682	0.124155
P33215	Nedd1	Protein NEDD1	#NAME?	#NAME?	-0.309642	Inf	0.16674	-0.476382	0	0	0.997543	0	0.779726	0.396012	NA	NA	0.1869	NA	0.453052	0.0617913
P68368	Tuba4a	Tubulin alpha-4A chain	-0.351288	-0.722893	0.542986	0.894274	0.171382	0.371604	0.51474	0.251644	0.997543	0.117402	0.872774	0.708818	0.378256	0.0912027	0.187362	0.0449351	0.661173	0.352706
P14069	S100a6	Protein S100-A6	-3.02166	-2.89459	0.621236	3.64289	0.748304	-0.127068	0.0250819	0.045518	0.997543	0.0149508	0.566176	0.916451	0.00332828	0.00514585	0.187473	0.00145251	0.161027	0.791257
Q91XD2	Lims2	LIM and senescent cell antigen-like-containing domain protein 2	-0.838974	-0.475799	-0.284953	0.554021	0.0782225	-0.363175	0.0231366	0.163725	0.997543	0.0802031	0.892726	0.457156	0.00292129	0.0436873	0.189802	0.0237116	0.704352	0.105255
P35979	Rpl12	60S ribosomal protein L12	-0.546001	-0.444124	0.266804	0.812805	0.368681	-0.101877	0.068532	0.1638	0.997543	0.0193393	0.456232	0.820264	0.0190367	0.0443913	0.190281	0.00241336	0.0833635	0.599659
Q8VDC1	Fyco1	FYVE and coiled-coil domain-containing protein 1	-3.15557	-2.55049	-0.601432	2.55414	0.00364602	-0.605078	0.00243922	0.00964072	0.997543	0.00599399	0.995265	0.572896	6.98094e-05	0.000304105	0.191167	0.000301205	0.993305	0.18877
O35368	Ifi203	Interferon-activable protein 203	-0.553562	0.583836	-0.598034	-0.0444721	0.539364	-1.1374	0.361358	0.394186	0.997543	0.945987	0.633482	0.313204	0.223872	0.201844	0.192179	0.918257	0.234892	0.0267057
P54071	Idh2	Isocitrate dehydrogenase [NADP], mitochondrial	-0.236579	-0.0349164	0.419299	0.655877	0.620961	-0.201662	0.573508	0.957711	0.997543	0.138724	0.435949	0.785184	0.445579	0.908666	0.192854	0.0568141	0.0683253	0.513384
O70230	Znf143	Zinc finger protein 143	-3.44897	-2.55404	-0.451814	2.99715	0.443119	-0.894934	0.00125531	0.0069691	0.997543	0.00241528	0.590389	0.310451	2.43032e-05	0.000168	0.193997	6.06854e-05	0.201704	0.0248504
Q8CC27	Cacnb2	Voltage-dependent L-type calcium channel subunit beta-2	-0.576207	-0.623098	0.2333	0.809507	0.18641	0.0468904	0.0431935	0.0470446	0.997543	0.0136919	0.679952	0.912572	0.00814423	0.00539663	0.194823	0.00117966	0.29101	0.783344
Q9DC69	Ndufa9	NADH dehydrogenase [ubiquinone] 1 alpha subcomplex subunit 9, mitochondrial	-1.76172	-1.44347	0.303767	2.06549	0.622018	-0.31825	0.00389387	0.0128731	0.997543	0.00224865	0.360441	0.568463	0.000150773	0.000513639	0.197314	5.46154e-05	0.0224369	0.179217
B1AZI6	Thoc2	THO complex subunit 2	-0.520083	-0.481156	0.515894	1.03598	0.554821	-0.0389267	0.379775	0.476628	0.997543	0.104529	0.574094	0.968987	0.240161	0.273774	0.197607	0.0377318	0.169656	0.917479
Q9WV60	Gsk3b	Glycogen synthase kinase-3 beta	0.0306401	0.506259	0.389024	0.358384	0.864643	-0.475619	0.941714	0.275458	0.997543	0.36529	0.360441	0.495992	0.90279	0.108748	0.198123	0.230983	0.0261065	0.127345
Q9D1M7	Fkbp11	Peptidyl-prolyl cis-trans isomerase FKBP11	0.348613	-0.182187	0.333374	-0.015239	-0.197426	0.5308	0.310513	0.657083	0.997543	0.962759	0.7741	0.387404	0.18061	0.465365	0.19831	0.95045	0.430253	0.0560046
Q99LD9	Eif2b2	Translation initiation factor eIF-2B subunit beta	-1.58842	-1.85225	0.693696	2.28211	0.429868	0.263827	0.0807135	0.0832932	0.997543	0.0395824	0.756387	0.817471	0.0250229	0.0151631	0.201691	0.00738291	0.397862	0.592772
Q9CWX9	Ddx47	Probable ATP-dependent RNA helicase DDX47	-1.17451	-0.812072	-0.430887	0.743622	-0.06845	-0.362437	0.0484918	0.174033	0.997543	0.15023	0.9473	0.657189	0.01098	0.0494758	0.202236	0.0664333	0.829516	0.275239
P17427	Ap2a2	AP-2 complex subunit alpha-2	#NAME?	NA	0.276304	Inf	Inf	#NAME?	0	NA	0.997543	0	0	0	NA	NA	0.20233	NA	NA	NA
Q8R123	Flad1	FAD synthase	#NAME?	#NAME?	2.12515	Inf	4.25008	-2.12493	0	0	0.997543	0	0.360441	0.578022	NA	NA	0.203961	NA	0.0291669	0.204002
Q8CHW4	Eif2b5	Translation initiation factor eIF-2B subunit epsilon	-0.387245	-0.358981	-1.24762	-0.860372	-1.21935	-0.0282647	0.765348	0.834191	0.997543	0.501712	0.604371	0.99098	0.67902	0.701053	0.203989	0.36809	0.213406	0.97577
Q91V81	Rbm42	RNA-binding protein 42	#NAME?	#NAME?	0.383141	Inf	0.182589	0.200552	0	0	0.997543	0	0.811787	0.769258	NA	NA	0.204774	NA	0.52315	0.484698
P56480	Atp5f1b	ATP synthase subunit beta, mitochondrial	-0.569751	-1.11086	0.252964	0.822714	-0.288149	0.541112	0.0586323	0.00964072	0.997543	0.0175259	0.554802	0.30224	0.0146054	0.000306086	0.20564	0.00205496	0.155243	0.018517
Q99N93	Mrpl16	39S ribosomal protein L16, mitochondrial	-0.706307	0.0668635	-0.260946	0.445361	0.512224	-0.77317	0.0356894	0.855815	0.997543	0.120858	0.360441	0.230965	0.00582845	0.733467	0.206035	0.0467641	0.0270109	0.00354513
Q9D8E6	Rpl4	60S ribosomal protein L4	#NAME?	#NAME?	0.48312	Inf	0.414677	0.0684429	0	0	0.997543	0	0.66203	0.94051	NA	NA	0.206144	NA	0.26944	0.847489
P62908	Rps3	40S ribosomal protein S3	-0.0993425	0.120446	0.157555	0.256897	0.377343	-0.219788	0.54203	0.529158	0.997543	0.137081	0.329802	0.442121	0.412454	0.325174	0.207552	0.0557969	0.0111223	0.0921372
Q9D6S7	Mrrf	Ribosome-recycling factor, mitochondrial	-0.609311	0.00309252	-0.349539	0.259772	0.262865	-0.612404	0.11721	0.99585	0.997543	0.473337	0.718256	0.348542	0.0438932	0.990621	0.207678	0.338154	0.33277	0.0430703
Q8R2R6	Mtg1	Mitochondrial ribosome-associated GTPase 1	-0.416972	-0.220999	0.268132	0.685105	0.464106	-0.195973	0.155206	0.497802	0.997543	0.0411322	0.386732	0.70542	0.0662371	0.292557	0.208828	0.00816736	0.0455326	0.347026
Q8C1B7	2020-09-11	Septin-11	-0.539626	-0.524945	0.369889	0.909515	0.38457	-0.0146813	0.183233	0.296723	0.997543	0.0518201	0.638965	0.985247	0.0857555	0.125546	0.212959	0.0119351	0.243276	0.962563
P62830	Rpl23	60S ribosomal protein L23	-0.747309	-0.605809	-0.475586	0.271723	-0.334086	-0.1415	0.156103	0.295386	0.997543	0.582788	0.738341	0.871823	0.0667511	0.123903	0.214084	0.462814	0.37085	0.698529
Q8BFP9	Pdk1	[Pyruvate dehydrogenase (acetyl-transferring)] kinase isozyme 1, mitochondrial	-0.773542	-0.572404	0.309993	1.08354	0.511131	-0.201137	0.0467638	0.148611	0.997543	0.0152217	0.412021	0.728724	0.00994276	0.03777	0.215135	0.00153062	0.0572103	0.407856
Q8BMK4	Ckap4	Cytoskeleton-associated protein 4	-0.366677	-0.358373	0.406988	0.773664	0.415291	-0.00830322	0.402371	0.475286	0.997543	0.098589	0.59867	0.992605	0.262489	0.272608	0.217705	0.0345317	0.209337	0.978892
Q9D1I6	Mrpl14	39S ribosomal protein L14, mitochondrial	-0.614827	-0.453407	-0.264728	0.350098	-0.103308	-0.16142	0.0586323	0.176795	0.997543	0.221093	0.851671	0.736596	0.0145886	0.0513706	0.218217	0.115176	0.616161	0.438765
Q9QYI4	Dnajb12	DnaJ homolog subfamily B member 12	#NAME?	#NAME?	1.00739	Inf	0.276462	0.730932	0	0	0.997543	0	0.83058	0.690168	NA	NA	0.219	NA	0.58385	0.329877
Q8BWM0	Ptges2	Prostaglandin E synthase 2	#NAME?	#NAME?	0.591448	Inf	0.948727	-0.357279	0	0	0.997543	0	0.475066	0.767734	NA	NA	0.219518	NA	0.100243	0.482559
Q9Z0U1	Tjp2	Tight junction protein ZO-2	-0.261855	0.199351	-0.395965	-0.13411	0.0652403	-0.461206	0.536006	0.703223	0.997543	0.754499	0.9473	0.554923	0.405163	0.522338	0.220567	0.66462	0.832183	0.160278
Q4VAE3	Tmem65	Transmembrane protein 65	-0.627616	-0.465242	0.415895	1.04351	0.578269	-0.162374	0.331662	0.529158	0.997543	0.132819	0.494897	0.83137	0.198774	0.3255	0.224658	0.0531955	0.108861	0.616163
Q9CQV7	Dnajc19	Mitochondrial import inner membrane translocase subunit TIM14	-0.878622	-0.562987	0.333722	1.21234	0.649357	-0.315634	0.0445178	0.185683	0.997543	0.0147206	0.361009	0.632854	0.0085276	0.0572638	0.22482	0.00139316	0.0336721	0.248673
Q6NT99	Dusp23	Dual specificity protein phosphatase 23	-0.747486	-0.125897	0.379788	1.12727	1.00138	-0.621589	0.130963	0.837842	0.997543	0.045744	0.329802	0.404203	0.0520324	0.705515	0.225884	0.00965955	0.00997762	0.0662951
O35226	Psmd4	26S proteasome non-ATPase regulatory subunit 4	-0.393598	-0.0186067	-0.250018	0.143579	0.124973	-0.374991	0.165721	0.965579	0.997543	0.591877	0.814096	0.427834	0.072817	0.924644	0.226051	0.472907	0.530481	0.0847132
Q3TJ91	Llgl2	Lethal(2) giant larvae protein homolog 2	-1.53628	-0.784839	-0.440091	1.09619	0.311348	-0.75144	0.0180883	0.170284	0.997543	0.0507425	0.741226	0.387404	0.00181008	0.0475607	0.226224	0.0114319	0.380794	0.0555513
Q8CGK3	Lonp1	Lon protease homolog, mitochondrial	-0.679071	-0.894525	-0.291513	0.387558	-0.506968	0.215454	0.0887962	0.0610073	0.997543	0.280878	0.412021	0.712913	0.0283281	0.0084183	0.227751	0.159964	0.0550761	0.361107
Q9WUM5	Suclg1	Succinate--CoA ligase [ADP/GDP-forming] subunit alpha, mitochondrial	-0.389446	0.113673	-0.30077	0.0886761	0.202349	-0.503119	0.248662	0.78415	0.997543	0.788599	0.760504	0.396012	0.130609	0.636185	0.229536	0.711324	0.406998	0.0612457
Q9R112	Sqor	Sulfide:quinone oxidoreductase, mitochondrial	-0.633726	0.147811	-0.27213	0.361597	0.509408	-0.781538	0.0620635	0.68637	0.997543	0.232316	0.383062	0.236854	0.0165163	0.500942	0.230601	0.122968	0.0412702	0.00581684
P62717	Rpl18a	60S ribosomal protein L18a	#NAME?	#NAME?	0.726841	Inf	0.491311	0.23553	0	0	0.997543	0	0.776989	0.875446	NA	NA	0.232623	NA	0.449085	0.710166
Q91Z49	Fyttd1	UAP56-interacting factor	-0.602547	-0.356846	0.348291	0.950839	0.593992	-0.245701	0.138865	0.418845	0.997543	0.040233	0.412021	0.720998	0.0559901	0.222479	0.232746	0.00779399	0.0588292	0.389041
Q91VM5	Rbmxl1	RNA binding motif protein, X-linked-like-1	-0.961638	-0.596652	-0.16659	0.795047	0.198395	-0.364985	0.00352416	0.0401007	0.997543	0.00738752	0.597934	0.332712	0.000133491	0.00413341	0.233126	0.000433104	0.207083	0.0376914
Q8R361	Rab11fip5	Rab11 family-interacting protein 5	-2.29204	-2.11676	-0.256617	2.03542	-0.0813384	-0.175279	0.000291799	0.000646867	0.997543	0.000574359	0.891291	0.728724	2.94747e-06	5.37712e-06	0.233602	7.21556e-06	0.693699	0.40449
P32261	Serpinc1	Antithrombin-III	-1.5464	-0.881147	-0.374275	1.17212	0.290974	-0.665249	0.0133578	0.123971	0.997543	0.0304484	0.756387	0.420879	0.00105828	0.0293697	0.23603	0.00481532	0.397396	0.0783022
A2AAJ9	Obscn	Obscurin	#NAME?	NA	0.587326	Inf	Inf	#NAME?	0	NA	0.997543	0	0	0	NA	NA	0.239383	NA	NA	NA
Q9DB77	Uqcrc2	Cytochrome b-c1 complex subunit 2, mitochondrial	-0.814214	-0.992866	0.44842	1.26263	0.269768	0.178652	0.127146	0.104919	0.997543	0.0390405	0.789655	0.83526	0.0499808	0.022763	0.239728	0.00722609	0.466736	0.626483
P07356	Anxa2	Annexin A2	-0.0919876	0.459594	-0.335722	-0.243735	0.21586	-0.551582	0.812013	0.291308	0.997543	0.517844	0.776989	0.412387	0.73751	0.121156	0.240932	0.384697	0.438992	0.0710071
O35857	Timm44	Mitochondrial import inner membrane translocase subunit TIM44	0.0412536	-0.235882	0.529361	0.488107	0.252226	0.277135	0.952718	0.747198	0.997543	0.415666	0.825231	0.792597	0.923848	0.588193	0.241207	0.276763	0.563139	0.526168
Q9D023	Mpc2	Mitochondrial pyruvate carrier 2	0.543027	0.257181	0.329631	-0.213396	0.0437841	0.285847	0.163121	0.554529	0.997543	0.56114	0.961943	0.679691	0.0707134	0.35263	0.241534	0.436599	0.87075	0.304635
P01868	Ighg1	Ig gamma-1 chain C region secreted form	-1.94386	-0.571844	-0.895419	1.04844	0.476598	-1.37202	0.119111	0.703223	0.997543	0.356142	0.822307	0.493398	0.0452343	0.523651	0.241861	0.222813	0.559245	0.125502
Q61048	Wbp4	WW domain-binding protein 4	#NAME?	#NAME?	-0.269239	Inf	-0.178273	-0.0909656	0	0	0.997543	0	0.770563	0.865935	NA	NA	0.242969	NA	0.424163	0.677074
Q8K215	Lyrm4	LYR motif-containing protein 4	-1.63869	-1.29051	-0.14787	1.49082	0.200307	-0.348177	0.0019986	0.00826735	0.997543	0.00313145	0.518878	0.30224	5.38343e-05	0.000206758	0.24369	9.21359e-05	0.130513	0.022698
Q6P8J7	Ckmt2	Creatine kinase S-type, mitochondrial	-0.92589	-0.925884	-0.351566	0.574324	-0.351561	-5.28386e-06	0.0481992	0.0701983	0.997543	0.164251	0.639772	0.999985	0.0108533	0.0108536	0.245533	0.0748348	0.245539	0.999985
Q0KL02	Trio	Triple functional domain protein	-0.994158	-0.67389	0.261791	1.25595	0.582058	-0.320267	0.015634	0.0764172	0.997543	0.00617131	0.360441	0.559916	0.00143443	0.0121705	0.245812	0.000320453	0.023761	0.164036
O08739	Ampd3	AMP deaminase 3	0.986037	0.906029	0.277316	-0.708721	0.197307	0.0800086	0.0338026	0.0588188	0.997543	0.0792217	0.756387	0.88264	0.00506472	0.00772516	0.246762	0.0233551	0.398433	0.726163
Q60760	Grb10	Growth factor receptor-bound protein 10	-0.0793684	-0.708482	0.61429	0.693658	-0.0148244	0.629114	0.921541	0.377413	0.997543	0.321947	0.987053	0.615388	0.875775	0.187609	0.246887	0.196026	0.976688	0.236615
Q8C0N2	Gpat3	Glycerol-3-phosphate acyltransferase 3	-0.460279	0.131311	0.23057	0.69085	0.822161	-0.59159	0.102515	0.684474	0.997543	0.0853943	0.360441	0.328617	0.036329	0.497851	0.247467	0.0271774	0.0251009	0.0348769
Q6A065	Cep170	Centrosomal protein of 170 kDa	-0.122213	1.3163	-0.360299	-0.238087	1.07822	-1.43852	0.767099	0.042816	0.997543	0.558837	0.329802	0.230965	0.682512	0.00452006	0.248881	0.433403	0.0119855	0.00282938
P24788	Cdk11b	Cyclin-dependent kinase 11B	#NAME?	#NAME?	-0.252908	Inf	0.903814	-1.15672	0	0	0.997543	0	0.218687	0.178577	NA	NA	0.248999	NA	0.00384541	0.00111322
E9PXF8	Sbf2	Myotubularin-related protein 13	-0.413486	-0.377922	-0.321892	0.0915947	-0.286327	-0.0355645	0.431764	0.534716	0.997543	0.85942	0.685766	0.957836	0.290956	0.330697	0.249572	0.806156	0.300134	0.892613
Q62280	Ss18	Protein SSXT	#NAME?	#NAME?	-0.136304	Inf	0.197773	-0.334077	0	0	0.997543	0	0.500587	0.30224	NA	NA	0.250102	NA	0.11424	0.0205799
Q8VE38	Oxnad1	Oxidoreductase NAD-binding domain-containing protein 1	-0.490901	-0.687652	0.447532	0.938434	0.250782	0.19675	0.499075	0.411233	0.997543	0.211933	0.809491	0.819279	0.361703	0.216004	0.250227	0.108096	0.502528	0.596068
Q9QY76	Vapb	Vesicle-associated membrane protein-associated protein B	-0.274528	-0.398181	0.369472	0.643999	0.245818	0.123653	0.52095	0.41607	0.997543	0.146829	0.776989	0.868956	0.384606	0.21893	0.250878	0.0630297	0.434059	0.689563
P19123	Tnnc1	Troponin C, slow skeletal and cardiac muscles	-0.429851	-0.701228	0.189084	0.618935	-0.0822924	0.271377	0.0776274	0.0268643	0.997543	0.024929	0.845743	0.471549	0.0231967	0.00183115	0.253041	0.00377902	0.606504	0.115083
Q8K224	Nat10	RNA cytidine acetyltransferase	0.0356582	0.0110379	0.291013	0.255354	0.266392	0.0246203	0.950903	0.987216	0.997543	0.582788	0.679952	0.968987	0.91646	0.974086	0.253603	0.463204	0.29173	0.918418
Q8BYC6	Taok3	Serine/threonine-protein kinase TAO3	#NAME?	#NAME?	-0.283833	Inf	0.352288	-0.636121	0	0	0.997543	0	0.604371	0.365013	NA	NA	0.255541	NA	0.21347	0.0498467
P01674	KV3AM	Ig kappa chain V-III region PC 2154	1.26437	-0.478613	1.36747	0.103105	-0.375508	1.74298	0.431764	0.839005	0.997543	0.951908	0.918796	0.577549	0.291301	0.710678	0.256914	0.92846	0.77058	0.202196
P99024	Tubb5	Tubulin beta-5 chain	-0.347529	-0.49373	0.424777	0.772306	0.278576	0.146201	0.331394	0.242698	0.997543	0.146829	0.776989	0.804135	0.198335	0.0857411	0.257951	0.0634835	0.443793	0.565301
Q6EDY6	Carmil1	F-actin-uncapping protein LRRC16A	-0.00523071	-0.0413104	0.451063	0.456294	0.414983	0.0360797	0.995757	0.9742	0.997543	0.533931	0.722254	0.975045	0.992067	0.940998	0.258543	0.403802	0.342353	0.930895
Q5U3K5	Rabl6	Rab-like protein 6	-0.884323	-0.957702	-0.379074	0.505249	-0.452453	0.0733789	0.0749787	0.0836514	0.997543	0.262286	0.579445	0.92737	0.0219634	0.0153297	0.258838	0.143884	0.184902	0.8199
P56382	Atp5f1e	ATP synthase subunit epsilon, mitochondrial	-0.735416	-0.17468	-0.491045	0.244371	0.0696918	-0.560737	0.214363	0.811963	0.997543	0.668002	0.960086	0.578022	0.10682	0.67752	0.259763	0.562823	0.867601	0.203434
P01728	LV2A	Ig lambda-2 chain V region	-1.19215	-1.31981	0.797336	1.98949	0.669675	0.127661	0.376581	0.387094	0.997543	0.156989	0.718258	0.94051	0.236473	0.195638	0.259903	0.0706057	0.336369	0.848706
P48787	Tnni3	Troponin I, cardiac muscle	-0.571448	-0.142509	-0.222983	0.348464	0.205956	-0.428939	0.0586323	0.653867	0.997543	0.193299	0.682853	0.36419	0.0145407	0.460914	0.260144	0.0948686	0.295485	0.0480743
P03977	KV3A4	Ig kappa chain V-III region 50S10.1	-3.6059	1.76235	-4.81206	-1.20616	0.556186	-5.36825	0.489961	0.77925	0.997543	0.761227	0.964948	0.657189	0.352623	0.628917	0.261219	0.674017	0.883338	0.274418
Q9CQF4	CF203	Uncharacterized protein C6orf203 homolog	-0.750682	-0.318095	-0.37621	0.374471	0.0563763	-0.432587	0.115031	0.542053	0.997543	0.402557	0.957583	0.577549	0.0425082	0.337037	0.261619	0.263657	0.860876	0.202339
Q7TT50	Cdc42bpb	Serine/threonine-protein kinase MRCK beta	-0.0236124	-0.335755	0.539417	0.56303	0.227275	0.312143	0.976415	0.665194	0.997543	0.380072	0.854041	0.784674	0.959155	0.473957	0.261864	0.243195	0.624759	0.504648
Q8VCM7	Fgg	Fibrinogen gamma chain	-1.47062	-1.74281	0.584393	2.05501	0.312203	0.272191	0.0620635	0.0555854	0.997543	0.0212239	0.814096	0.816573	0.0163965	0.00711897	0.263489	0.00287963	0.538518	0.590706
P58854	Tubgcp3	Gamma-tubulin complex component 3	#NAME?	#NAME?	-0.50948	Inf	0.747497	-1.25698	0	0	0.997543	0	0.506734	0.30224	NA	NA	0.264747	NA	0.121183	0.0229638
O55137	Acot1	Acyl-coenzyme A thioesterase 1	-0.386018	-0.753206	0.552366	0.938384	0.185178	0.367188	0.549835	0.289908	0.997543	0.180243	0.874482	0.728724	0.420707	0.119771	0.265051	0.0862407	0.664311	0.402805
Q6P3B9	Rbfa	Putative ribosome-binding factor A, mitochondrial	-0.266378	0.651204	-0.684483	-0.418105	0.233099	-0.917581	0.744741	0.492835	0.997543	0.604033	0.891291	0.530337	0.653843	0.287859	0.265692	0.485654	0.694311	0.147339
Q04857	Col6a1	Collagen alpha-1(VI) chain	-0.946212	-0.208171	0.310734	1.25695	1.04878	-0.738041	0.0382045	0.6418	0.997543	0.0141218	0.218687	0.30224	0.00656037	0.446006	0.265808	0.00128917	0.00374673	0.0217607
Q9D8M4	Rpl7l1	60S ribosomal protein L7-like 1	-0.37201	0.0604891	0.266685	0.638695	0.699184	-0.432499	0.308849	0.914771	0.997543	0.107087	0.360441	0.493398	0.177042	0.827953	0.266209	0.0392832	0.0282635	0.125716
P01643	KV5AA	Ig kappa chain V-V region MOPC 173	0.960357	1.47545	1.29975	0.339391	1.81484	-0.51509	0.658543	0.588667	0.997543	0.875566	0.5775	0.865935	0.543797	0.38902	0.267982	0.827167	0.180423	0.677197
Q8VDD5	Myh9	Myosin-9	-0.72717	-0.638006	0.356941	1.08411	0.446105	-0.0891641	0.153366	0.258107	0.997543	0.0566575	0.5775	0.907613	0.0646769	0.0961196	0.268486	0.0137687	0.176765	0.77272
Q8K2Y7	Mrpl47	39S ribosomal protein L47, mitochondrial	#NAME?	#NAME?	-0.111729	Inf	-0.238277	0.126548	0	0	0.997543	0	0.506734	0.685659	NA	NA	0.268858	NA	0.120546	0.312285
Q9CXU9	Eif1b	Eukaryotic translation initiation factor 1b	-1.05899	-1.07394	-0.32893	0.730058	-0.343886	0.0149568	0.0338026	0.0432416	0.997543	0.0910883	0.641264	0.984637	0.00512161	0.00474471	0.269964	0.0301571	0.250446	0.958344
Q8BSS9	Ppfia2	Liprin-alpha-2	-0.524775	-0.387612	-0.574465	-0.0496901	-0.437302	-0.137163	0.320344	0.470247	0.997543	0.944075	0.738147	0.874633	0.189816	0.265809	0.270867	0.91403	0.363607	0.708164
P97461	Rps5	40S ribosomal protein S5	-0.0877708	0.440844	0.292242	0.380013	0.820857	-0.528615	0.808533	0.282506	0.997543	0.286534	0.329802	0.404203	0.732988	0.113895	0.273263	0.164625	0.0107908	0.0660137
Q9CPT5	Nop16	Nucleolar protein 16	-0.038601	0.324201	-0.504762	-0.466161	-0.14196	-0.362802	0.955585	0.663774	0.997543	0.448061	0.908678	0.734392	0.93065	0.472311	0.274033	0.309731	0.749679	0.423156
Q5SSK3	Tefm	Transcription elongation factor, mitochondrial	-0.545361	-0.231384	-0.301163	0.244198	0.0128149	-0.313978	0.156163	0.593744	0.997543	0.503765	0.982538	0.64423	0.0669083	0.394842	0.275568	0.37044	0.961505	0.257179
Q3UKJ7	Smu1	WD40 repeat-containing protein SMU1	-0.777226	-0.601527	-0.232475	0.544751	-0.0567752	-0.175699	0.0319753	0.0893843	0.997543	0.0849365	0.924946	0.728724	0.00465633	0.0169407	0.278966	0.026191	0.783894	0.405671
Q922H2	Pdk3	[Pyruvate dehydrogenase (acetyl-transferring)] kinase isozyme 3, mitochondrial	-1.02128	-0.715033	0.173408	1.19469	0.479653	-0.306245	0.0222315	0.0794248	0.997543	0.0136919	0.353429	0.420879	0.00261988	0.0135596	0.280907	0.00118112	0.0168836	0.081335
P70257	Nfix	Nuclear factor 1 X-type	-0.181078	0.272502	0.233049	0.414127	0.68663	-0.45358	0.528235	0.466558	0.997543	0.167155	0.353429	0.420879	0.394274	0.261396	0.281023	0.0765778	0.0178629	0.0815073
Q8CD10	Micu2	Calcium uptake protein 2, mitochondrial	0.0314939	0.195667	0.349814	0.31832	0.513987	-0.164173	0.950903	0.709448	0.997543	0.460046	0.512432	0.821778	0.919686	0.536067	0.281117	0.323651	0.127897	0.602301
Q8R0X7	Sgpl1	Sphingosine-1-phosphate lyase 1	-0.506996	-0.627164	0.400632	0.907629	0.280465	0.120168	0.313707	0.275569	0.997543	0.0923971	0.776989	0.889871	0.183524	0.109398	0.28319	0.03131	0.443885	0.738941
Q8R3Y5	CS047	Uncharacterized protein C19orf47 homolog	0.213245	-2.18683	-0.528702	-0.741948	-2.92878	2.40007	0.738073	0.0947719	0.997543	0.313175	0.290597	0.275824	0.643639	0.0188083	0.283257	0.1878	0.00691703	0.0112933
Q9D880	Timm50	Mitochondrial import inner membrane translocase subunit TIM50	-0.831221	-0.696343	0.229182	1.0604	0.36406	-0.134878	0.0241025	0.06033	0.997543	0.00988299	0.484769	0.789064	0.00312439	0.00816352	0.283515	0.00071184	0.105256	0.517767
Q9JMB0	Gkap1	G kinase-anchoring protein 1	-0.570725	-0.35798	-0.361602	0.209123	-0.148857	-0.212744	0.21807	0.542186	0.997543	0.632978	0.885651	0.802575	0.109769	0.338472	0.284022	0.52377	0.682088	0.56082
Q9WUR2	Eci2	Enoyl-CoA delta isomerase 2, mitochondrial	-0.515634	-0.312364	0.251477	0.767111	0.454747	-0.20327	0.262375	0.545215	0.997543	0.116812	0.441248	0.720998	0.13958	0.342176	0.284818	0.0445207	0.0779332	0.379224
P01645	KV5AC	Ig kappa chain V-V region HP 93G7	-0.0467207	-0.111483	1.28644	1.33316	1.22168	0.0647622	0.982815	0.965304	0.997543	0.409814	0.689748	0.984637	0.967924	0.923578	0.286349	0.270463	0.309605	0.955551
Q9DCH4	Eif3f	Eukaryotic translation initiation factor 3 subunit F	#NAME?	#NAME?	0.309026	Inf	0.0643854	0.244641	0	0	0.997543	0	0.940914	0.720998	NA	NA	0.286408	NA	0.815548	0.390102
P09671	Sod2	Superoxide dismutase [Mn], mitochondrial	1.28334	0.278467	0.368403	-0.914941	-0.636473	1.00488	0.0880049	0.725484	0.997543	0.179886	0.466849	0.30224	0.0280016	0.554826	0.286435	0.0857248	0.0897704	0.0188158
Q9DB42	Znf593	Zinc finger protein 593	-0.627847	-0.416176	-0.418561	0.209286	-0.20689	-0.211671	0.402371	0.64071	0.997543	0.777849	0.83058	0.812807	0.262369	0.443651	0.287837	0.694461	0.585319	0.576913
Q8BFZ1	Tecrl	Trans-2,3-enoyl-CoA reductase-like	-0.892436	-0.874637	-0.426948	0.465488	-0.409149	-0.0177989	0.118637	0.171617	0.997543	0.388317	0.686857	0.985285	0.0447794	0.0482183	0.288443	0.250237	0.307617	0.963356
P16858	Gapdh	Glyceraldehyde-3-phosphate dehydrogenase	-0.552977	-0.829173	0.337783	0.89076	0.0615865	0.276197	0.206433	0.107653	0.997543	0.0655683	0.9473	0.720998	0.100017	0.0236247	0.288907	0.0171953	0.841113	0.380194
Q4VA53	Pds5b	Sister chromatid cohesion protein PDS5 homolog B	-1.04907	-1.17069	0.221702	1.27077	0.100079	0.121623	0.0114916	0.00978415	0.997543	0.00428687	0.854041	0.802394	0.000668103	0.000325325	0.289136	0.000186698	0.622171	0.550762
Q9D7P6	Iscu	Iron-sulfur cluster assembly enzyme ISCU, mitochondrial	-1.05194	-0.758195	-0.191804	0.860136	0.101942	-0.293746	0.0357622	0.114875	0.997543	0.0554474	0.841625	0.561718	0.00593026	0.0264176	0.290419	0.0133278	0.598496	0.166403
P22315	Fech	Ferrochelatase, mitochondrial	-0.980273	-0.771478	-0.138866	0.841407	0.0699291	-0.208795	0.00180953	0.00861523	0.997543	0.00345526	0.83058	0.495992	4.4172e-05	0.000236328	0.290628	0.000130223	0.584466	0.12731
Q9CZU3	Mtrex	Exosome RNA helicase MTR4	0.0270467	1.14143	0.912953	0.885906	2.02733	-1.11438	0.985113	0.351648	0.997543	0.443522	0.36911	0.568463	0.973504	0.167493	0.291694	0.304648	0.0351458	0.17595
Q99LB2	Dhrs4	Dehydrogenase/reductase SDR family member 4	0.154092	-0.29215	0.258833	0.104741	-0.187409	0.446242	0.675358	0.492835	0.997543	0.777714	0.776989	0.439287	0.563367	0.287999	0.292221	0.692513	0.436783	0.0903521
Q8VCC9	Spon1	Spondin-1	-0.765221	-0.790315	0.176051	0.941272	0.150957	0.0250939	0.0140667	0.0206407	0.997543	0.00615236	0.738147	0.951581	0.00119591	0.000977991	0.29241	0.000314317	0.362166	0.87636
Q80UZ0	Fgd5	FYVE, RhoGEF and PH domain-containing protein 5	0.614526	-0.154518	0.243813	-0.370713	-0.52523	0.769044	0.173916	0.725512	0.997543	0.342422	0.44058	0.313204	0.0790527	0.557193	0.292792	0.212222	0.0712321	0.0277441
O70318	Epb41l2	Band 4.1-like protein 2	0.0837262	-0.0709358	0.345037	0.261311	0.190375	0.154662	0.872932	0.919693	0.997543	0.587459	0.818378	0.83526	0.812872	0.840949	0.294678	0.468037	0.551842	0.627273
Q60952	Cep250	Centrosome-associated protein CEP250	-0.928905	-0.458166	-0.501761	0.427144	-0.0310216	-0.470739	0.164101	0.542053	0.997543	0.501715	0.978696	0.687103	0.0719614	0.336614	0.295438	0.368512	0.946522	0.324304
Q99LM2	Cdk5rap3	CDK5 regulatory subunit-associated protein 3	-1.83028	-1.52809	0.362044	2.19232	0.664237	-0.302193	0.00929316	0.0247342	0.997543	0.00366325	0.44058	0.720998	0.000477174	0.00149534	0.295559	0.00014113	0.0741331	0.377575
Q71RI9	Kyat3	Kynurenine--oxoglutarate transaminase 3	-1.08	-0.786693	-0.329188	0.750807	-0.035886	-0.293302	0.104725	0.266809	0.997543	0.221038	0.965474	0.706073	0.0380037	0.101749	0.296771	0.114962	0.904948	0.34797
Q3UMT1	Ppp1r12c	Protein phosphatase 1 regulatory subunit 12C	-0.605157	0.23958	-0.349255	0.255902	0.495482	-0.844737	0.18984	0.657848	0.997543	0.562238	0.549909	0.313204	0.0896469	0.466635	0.297557	0.437924	0.152612	0.0272919
P01636	KV5A4	Ig kappa chain V-V region MOPC 149	0.384089	0.729349	1.06252	0.678432	1.40778	-0.34526	0.778037	0.657848	0.997543	0.57153	0.579445	0.897425	0.696827	0.467001	0.301196	0.450222	0.184628	0.748657
P06909	Cfh	Complement factor H	-0.824505	1.47667	-0.72765	0.0968547	1.57352	-2.30117	0.384658	0.182248	0.997543	0.922283	0.385843	0.250345	0.246077	0.0552909	0.301461	0.886751	0.043953	0.00816072
Q9DCT2	Ndufs3	NADH dehydrogenase [ubiquinone] iron-sulfur protein 3, mitochondrial	-0.305124	-1.0821	0.206181	0.511304	-0.5708	0.776981	0.264826	0.0113476	0.997543	0.0849046	0.353429	0.230965	0.142052	0.000416581	0.303133	0.0258838	0.0159028	0.00322187
Q9D7Z3	Nol7	Nucleolar protein 7	-1.43243	-1.03433	-0.442457	0.989975	-0.0443593	-0.398098	0.11721	0.28502	0.997543	0.240277	0.968344	0.710662	0.0437199	0.115619	0.308614	0.128958	0.914851	0.355603
Q9DCU6	Mrpl4	39S ribosomal protein L4, mitochondrial	-1.14273	-1.29635	0.19178	1.33451	0.0381555	0.153624	0.0252793	0.0268643	0.997543	0.0153325	0.9473	0.728724	0.00340462	0.0018187	0.309424	0.00156881	0.832514	0.408079
Q9D1M0	Sec13	Protein SEC13 homolog	-3.05687	-2.48625	0.226028	3.2829	0.796646	-0.570618	0.00180734	0.00597045	0.997543	0.00149406	0.304691	0.322928	4.14908e-05	0.000134	0.310091	2.75288e-05	0.00792009	0.0312271
P43274	Hist1h1e	Histone H1.4	0.0743197	1.70449	0.318723	0.244404	1.9489	-1.63017	0.870738	0.0113476	0.997543	0.558837	0.0762241	0.168905	0.808054	0.000424473	0.312914	0.432848	0.000172047	0.000568267
A2AN08	Ubr4	E3 ubiquitin-protein ligase UBR4	-1.65712	-1.45447	1.22842	2.88553	1.43106	-0.202643	0.31438	0.437434	0.997543	0.10002	0.639772	0.947031	0.184466	0.23817	0.313037	0.0353106	0.245161	0.863448
Q3UMF0	Cobll1	Cordon-bleu protein-like 1	-0.176587	-0.32139	0.292334	0.468921	0.147531	0.144803	0.653108	0.473767	0.997543	0.232245	0.841625	0.829158	0.53406	0.270937	0.313452	0.122736	0.602029	0.608647
Q921K9	Bcl7b	B-cell CLL/lymphoma 7 protein family member B	#NAME?	#NAME?	-0.13626	Inf	0.355131	-0.491391	0	0	0.997543	0	0.360441	0.250345	NA	NA	0.313841	NA	0.028626	0.00741928
Q8K3W2	Lrrc10	Leucine-rich repeat-containing protein 10	-0.754061	-0.32714	0.271414	1.02547	0.698335	-0.426921	0.0940224	0.485583	0.997543	0.0410811	0.360441	0.502477	0.0311763	0.281743	0.315235	0.00811859	0.0271739	0.132645
B1AR13	Cisd3	CDGSH iron-sulfur domain-containing protein 3, mitochondrial	-0.192555	0.664345	0.167718	0.360273	1.02462	-0.8569	0.393175	0.0315617	0.997543	0.127423	0.0762241	0.168905	0.253911	0.00283347	0.31555	0.0504781	0.000180177	0.00059426
Q8K3J1	Ndufs8	NADH dehydrogenase [ubiquinone] iron-sulfur protein 8, mitochondrial	-0.606151	-1.06692	0.338624	0.944775	-0.122148	0.460773	0.354906	0.205055	0.997543	0.171176	0.907441	0.614241	0.217783	0.0664767	0.316155	0.0794235	0.734085	0.233373
P52825	Cpt2	Carnitine O-palmitoyltransferase 2, mitochondrial	0.167392	-0.317183	0.369694	0.202302	-0.114881	0.484575	0.631783	0.432319	0.997543	0.675044	0.908571	0.436721	0.510765	0.233589	0.316927	0.572148	0.746029	0.0894893
Q62417	Sorbs1	Sorbin and SH3 domain-containing protein 1	0.552055	0.589106	0.22789	-0.324165	0.26494	-0.0370508	0.0964739	0.110141	0.997543	0.289668	0.641264	0.949097	0.0325743	0.024903	0.317802	0.168124	0.250609	0.866788
Q9CR56	Nkiras2	NF-kappa-B inhibitor-interacting Ras-like protein 2	-0.0255834	0.375308	0.252349	0.277932	0.653241	-0.400892	0.950903	0.333027	0.997543	0.414705	0.360441	0.499683	0.916801	0.152404	0.318637	0.27521	0.024951	0.129619
P11352	Gpx1	Glutathione peroxidase 1	-0.321318	-0.439719	0.386359	0.707677	0.267958	0.118401	0.533754	0.466558	0.997543	0.180966	0.79532	0.900486	0.402562	0.260989	0.318921	0.0874519	0.482137	0.753019
O35382	Exoc4	Exocyst complex component 4	-0.843195	-0.756664	0.25144	1.09464	0.337971	-0.0865308	0.0408729	0.0782075	0.997543	0.0159202	0.579445	0.882057	0.00750024	0.0128721	0.320586	0.00173335	0.192469	0.725006
P62242	Rps8	40S ribosomal protein S8	-0.757837	-0.780489	0.155326	0.913163	0.132674	0.0226524	0.0128515	0.0169511	0.997543	0.005314	0.755218	0.953371	0.000883596	0.000732716	0.322766	0.00026079	0.394353	0.881667
P01662	KV3AA	Ig kappa chain V-III region ABPC 22/PC 9245	#NAME?	#NAME?	1.24839	Inf	0.851723	0.396671	0	0	0.997543	0	0.814096	0.906777	NA	NA	0.324548	NA	0.534607	0.768773
Q9CRB8	Mtfp1	Mitochondrial fission process protein 1	-0.670918	-0.903834	0.375017	1.04593	0.1421	0.232916	0.202392	0.141947	0.997543	0.0694801	0.891967	0.796154	0.0972774	0.0352935	0.324636	0.0190867	0.701283	0.532806
P62320	Snrpd3	Small nuclear ribonucleoprotein Sm D3	-1.23823	-0.749507	-0.129826	1.1084	0.358895	-0.488721	0.000629009	0.00964072	0.997543	0.00114888	0.353429	0.236854	8.4715e-06	0.000304339	0.324937	1.92442e-05	0.0199156	0.00424807
P61963	Dcaf7	DDB1- and CUL4-associated factor 7	-1.027	-1.09513	0.267648	1.29465	0.19952	0.0681284	0.0445178	0.051988	0.997543	0.0200528	0.784556	0.918972	0.00864098	0.00630943	0.327999	0.00263935	0.458857	0.796695
Q569Z5	Ddx46	Probable ATP-dependent RNA helicase DDX46	#NAME?	#NAME?	-0.248466	Inf	-0.182975	-0.0654918	0	0	0.997543	0	0.789655	0.914263	NA	NA	0.328141	NA	0.462988	0.788492
Q921I9	Exosc4	Exosome complex component RRP41	-0.181675	0.0335914	0.175599	0.357274	0.390866	-0.215267	0.451442	0.922479	0.997543	0.151131	0.412021	0.616065	0.313501	0.847331	0.328942	0.0673383	0.0493837	0.238294
D0QMC3	Mndal	Myeloid cell nuclear differentiation antigen-like protein	-0.998404	-0.930025	-0.28653	0.711874	-0.218151	-0.0683786	0.0385902	0.0653127	0.997543	0.0953778	0.779639	0.924991	0.00683459	0.00982676	0.329892	0.0327512	0.452405	0.810706
Q9Z2Y3	Homer1	Homer protein homolog 1	-1.24567	-0.449219	-0.24036	1.00531	0.556091	-0.796451	0.0114916	0.248618	0.997543	0.0198306	0.385843	0.266167	0.000677112	0.0892792	0.331212	0.0025245	0.0436432	0.008988
Q8C4U3	Sfrp1	Secreted frizzled-related protein 1	-0.00198977	0.660172	-0.516993	-0.515003	0.145169	-0.662162	0.997434	0.329205	0.997543	0.431226	0.908678	0.572896	0.996594	0.149962	0.331933	0.293325	0.756508	0.18922
Q921D4	Med6	Mediator of RNA polymerase II transcription subunit 6	#NAME?	#NAME?	-0.315462	Inf	0.149759	-0.465221	0	0	0.997543	0	0.854041	0.586083	NA	NA	0.333078	NA	0.629111	0.212753
P83882	Rpl36a	60S ribosomal protein L36a	-0.772254	0.679369	-0.543142	0.229112	0.908481	-1.45162	0.311495	0.432726	0.997543	0.761227	0.510834	0.310451	0.181706	0.234168	0.333707	0.675796	0.123618	0.0250822
Q8VD26	Tmem143	Transmembrane protein 143	#NAME?	#NAME?	0.510176	Inf	-0.0699227	0.580099	0	0	0.997543	0	0.965474	0.690168	NA	NA	0.335447	NA	0.901188	0.328068
Q8BP48	Metap1	Methionine aminopeptidase 1	-0.68597	-0.458618	-0.169705	0.516264	0.057646	-0.227351	0.0250819	0.109774	0.997543	0.058907	0.907441	0.580907	0.00331622	0.0247288	0.337234	0.014548	0.73773	0.208645
Q9DCE5	Pak1ip1	p21-activated protein kinase-interacting protein 1	-0.454475	0.202369	-0.420626	0.0338494	0.236218	-0.656844	0.440668	0.755117	0.997543	0.951908	0.814096	0.535024	0.302681	0.596938	0.337453	0.928788	0.538592	0.151912
P39876	Timp3	Metalloproteinase inhibitor 3	-0.508074	-0.858609	0.384631	0.892705	0.0340963	0.350535	0.352745	0.178206	0.997543	0.11885	0.971892	0.720998	0.21541	0.0526034	0.33827	0.0456886	0.930282	0.380471
Q99JB8	Pacsin3	Protein kinase C and casein kinase II substrate protein 3	-0.375801	-0.130448	-0.143369	0.232432	0.101984	-0.245353	0.088814	0.582133	0.997543	0.25239	0.799369	0.481072	0.0284085	0.381314	0.33838	0.137398	0.489522	0.119588
Q8VCL2	Sco2	Protein SCO2 homolog, mitochondrial	-0.328612	-0.222853	0.279435	0.608047	0.385194	-0.10576	0.550915	0.757777	0.997543	0.288833	0.641264	0.889332	0.421997	0.600301	0.341249	0.166672	0.251505	0.736446
P56392	Cox7a1	Cytochrome c oxidase subunit 7A1, mitochondrial	2.64398	-0.385071	1.82772	-0.816266	-1.20134	3.02905	0.305843	0.864774	0.997543	0.687572	0.776989	0.520222	0.174547	0.747602	0.341303	0.588525	0.446583	0.141334
Q6ZWY3	Rps27l	40S ribosomal protein S27-like	-0.728131	-0.696861	-0.59582	0.132311	-0.56455	-0.0312694	0.391237	0.473767	0.997543	0.875624	0.738147	0.984637	0.251603	0.270888	0.341522	0.827956	0.366052	0.958978
E9Q8D0	Dnajc21	DnaJ homolog subfamily C member 21	-1.1364	-0.755432	-0.338384	0.798012	0.04258	-0.380964	0.0460241	0.181242	0.997543	0.116812	0.965474	0.66636	0.00953025	0.0543878	0.342607	0.0446116	0.90212	0.288944
P01942	Hba	Hemoglobin subunit alpha	0.559262	-0.674279	0.438402	-0.120861	-0.79514	1.23354	0.374673	0.341852	0.997543	0.846118	0.484769	0.30224	0.234173	0.159417	0.342672	0.78801	0.10473	0.0218768
P51667	Myl2	Myosin regulatory light chain 2, ventricular/cardiac muscle isoform	-0.207097	0.271912	0.508825	0.715921	0.987833	-0.479009	0.776244	0.760799	0.997543	0.319767	0.462592	0.718915	0.69259	0.605037	0.3433	0.194163	0.0862559	0.370768
Q3TUH1	Tamm41	Phosphatidate cytidylyltransferase, mitochondrial	-0.663735	-0.414097	-0.119374	0.544361	0.130264	-0.249638	0.00975327	0.06033	0.997543	0.0162003	0.686857	0.406326	0.000511944	0.0081744	0.343572	0.00177742	0.303948	0.0683873
Q80XC3	Usp6nl	USP6 N-terminal-like protein	-0.111688	-0.570323	0.432166	0.543854	-0.0264684	0.458635	0.819823	0.31928	0.997543	0.409814	0.97928	0.568463	0.746674	0.141725	0.344144	0.270287	0.951477	0.177793
Q9WUK4	Rfc2	Replication factor C subunit 2	-1.18585	-0.393093	-0.578645	0.607207	0.214114	-0.792759	0.213055	0.725512	0.997543	0.506	0.90206	0.580685	0.105414	0.557305	0.344337	0.372931	0.718613	0.207353
Q8K4I3	Arhgef6	Rho guanine nucleotide exchange factor 6	-0.470546	-0.524689	-0.108284	0.362262	-0.162427	0.0541431	0.0210413	0.0243155	0.997543	0.0461931	0.574094	0.83526	0.00241272	0.00125317	0.345077	0.00998143	0.170736	0.629407
Q3UIZ8	Mylk3	Myosin light chain kinase 3	-0.623548	-0.238893	-0.192493	0.431055	0.192161	-0.384654	0.0508233	0.45116	0.997543	0.136621	0.727572	0.420879	0.011893	0.249769	0.34662	0.0554951	0.347405	0.080746
P11103	Parp1	Poly [ADP-ribose] polymerase 1	-1.004	-0.190154	-0.253026	0.750972	0.560819	-0.813844	0.0294605	0.665194	0.997543	0.0665511	0.412021	0.275824	0.00416088	0.474427	0.347191	0.0180336	0.057761	0.0123827
P62849	Rps24	40S ribosomal protein S24	-0.451469	-0.348206	-0.243853	0.207616	-0.140589	-0.103263	0.208305	0.382645	0.997543	0.547521	0.83058	0.867679	0.101698	0.191768	0.347287	0.41998	0.580675	0.683562
Q9CXI0	Coq5	2-methoxy-6-polyprenyl-1,4-benzoquinol methylase, mitochondrial	-0.336922	-0.285452	0.211472	0.548395	0.262942	-0.0514701	0.275658	0.411233	0.997543	0.0953599	0.641264	0.925521	0.151519	0.216043	0.348812	0.0325853	0.251044	0.814714
Q91YW3	Dnajc3	DnaJ homolog subfamily C member 3	#NAME?	#NAME?	0.338617	Inf	0.0545178	0.2841	0	0	0.997543	0	0.963311	0.754631	NA	NA	0.349232	NA	0.87287	0.46274
P04117	Fabp4	Fatty acid-binding protein, adipocyte	0.926879	0.194634	0.385818	-0.541061	-0.346428	0.732246	0.2572	0.853596	0.997543	0.48774	0.756387	0.455339	0.135961	0.730133	0.350003	0.353754	0.39796	0.102805
Q9QZS3	Numb	Protein numb homolog	-0.472795	0.509307	-0.538953	-0.0661571	0.443149	-0.982102	0.540414	0.576714	0.997543	0.937466	0.776989	0.463748	0.409405	0.375847	0.350127	0.90606	0.438182	0.108196
G5E870	Trip12	E3 ubiquitin-protein ligase TRIP12	-0.834426	-0.650583	-0.154915	0.67951	0.0289272	-0.183842	0.0116312	0.0338643	0.997543	0.0193972	0.956492	0.657189	0.000695131	0.00315416	0.350628	0.00245308	0.857771	0.273305
Q8CCJ3	Ufl1	E3 UFM1-protein ligase 1	-0.648417	-0.311734	0.222823	0.871241	0.559507	-0.336683	0.0729508	0.398692	0.997543	0.0304484	0.38091	0.568463	0.0209396	0.205477	0.353442	0.00486636	0.0385004	0.174961
Q9DCT5	Sdf2	Stromal cell-derived factor 2	-0.166867	-0.520308	0.530373	0.69724	0.176932	0.353441	0.835833	0.563138	0.997543	0.36577	0.908678	0.79459	0.764618	0.362318	0.353602	0.231593	0.750965	0.530101
P01837	Igkc	Immunoglobulin kappa constant	-0.530046	-2.21692	0.537542	1.06759	-1.14934	1.68688	0.500686	0.0384867	0.997543	0.181745	0.440142	0.299763	0.363292	0.00377854	0.356904	0.0881326	0.069992	0.0153983
P68040	Rack1	Receptor of activated protein C kinase 1	-0.171457	-0.0663698	0.166968	0.338425	0.272055	-0.105087	0.486751	0.839005	0.997543	0.177347	0.549909	0.802575	0.347354	0.709241	0.359429	0.0842758	0.151836	0.5576
Q9WTU0	Phf2	Lysine-specific demethylase PHF2	0.657057	0.121007	0.415322	-0.241735	-0.120728	0.536049	0.293027	0.88648	0.997543	0.687572	0.925569	0.631371	0.164026	0.784978	0.361181	0.588419	0.78546	0.246637
Q9ESU6	Brd4	Bromodomain-containing protein 4	-0.17457	0.690058	-0.222903	-0.0483325	0.641725	-0.864628	0.596731	0.0899559	0.997543	0.883593	0.360441	0.236854	0.470654	0.0172538	0.361952	0.839192	0.0237993	0.0056225
Q9CQV5	Mrps24	28S ribosomal protein S24, mitochondrial	-0.6742	-0.796292	-0.486773	0.187428	-0.608864	0.122091	0.354906	0.333027	0.997543	0.796167	0.652163	0.925521	0.217531	0.152565	0.362155	0.719484	0.261264	0.81458
Q62432	Smad2	Mothers against decapentaplegic homolog 2	-0.821046	-0.761125	0.208593	1.02964	0.268515	-0.0599215	0.0340569	0.059292	0.997543	0.0147587	0.641264	0.914263	0.00525163	0.0078366	0.362848	0.00142149	0.249378	0.788666
Q3UGC7	Eif3j1	Eukaryotic translation initiation factor 3 subunit J-A	1.26574	0.216047	0.427028	-0.838715	-0.622667	1.0497	0.159483	0.811963	0.997543	0.300008	0.5775	0.37061	0.0688676	0.677766	0.364964	0.176889	0.178242	0.0514057
Q9CQJ2	Pih1d1	PIH1 domain-containing protein 1	-0.51351	-0.797605	0.190304	0.703814	-0.0937903	0.284094	0.130963	0.0610073	0.997543	0.0600326	0.86178	0.573293	0.0520247	0.00838749	0.365024	0.014983	0.647652	0.191439
P70426	Rit1	GTP-binding protein Rit1	-1.48667	-1.42577	-0.284352	1.20232	-0.223451	-0.0609009	0.0133239	0.0246317	0.997543	0.0244483	0.793776	0.937575	0.00104303	0.00135146	0.366224	0.00368567	0.473229	0.842594
Q9CZB0	Sdhc	Succinate dehydrogenase cytochrome b560 subunit, mitochondrial	#NAME?	#NAME?	0.765525	Inf	-0.161123	0.926647	0	0	0.997543	0	0.957583	0.693412	NA	NA	0.368677	NA	0.859809	0.333812
Q8VCX5	Micu1	Calcium uptake protein 1, mitochondrial	0.405866	-0.224004	0.243626	-0.16224	-0.386243	0.629869	0.386028	0.675379	0.997543	0.706235	0.579445	0.416257	0.247279	0.486745	0.369448	0.606865	0.193456	0.0723154
Q80VI1	Trim56	E3 ubiquitin-protein ligase TRIM56	-0.456971	-0.517929	0.156806	0.613777	0.0958479	0.0609583	0.119132	0.156075	0.997543	0.059609	0.851671	0.897425	0.0454266	0.0403932	0.37139	0.0148274	0.616393	0.748413
Q9Z1P6	Ndufa7	NADH dehydrogenase [ubiquinone] 1 alpha subcomplex subunit 7	-0.505702	-0.136673	-0.130284	0.375418	0.238746	-0.36903	0.0415123	0.601278	0.997543	0.0888523	0.566199	0.35725	0.00775736	0.402029	0.37345	0.0289477	0.163162	0.0468839
Q9CSN1	Snw1	SNW domain-containing protein 1	-0.807447	-0.041578	-0.28332	0.524128	0.48255	-0.765869	0.0871245	0.951952	0.997543	0.227369	0.545805	0.327199	0.0276481	0.893395	0.37346	0.119349	0.147054	0.0342748
Q8R1B4	Eif3c	Eukaryotic translation initiation factor 3 subunit C	-0.224353	-0.616398	0.343878	0.568231	-0.0481668	0.392044	0.668302	0.301195	0.997543	0.278386	0.965423	0.685659	0.555793	0.129692	0.373636	0.158078	0.898257	0.31404
Q60668	Hnrnpd	Heterogeneous nuclear ribonucleoprotein D0	#NAME?	#NAME?	-0.097262	Inf	0.358312	-0.455574	0	0	0.997543	0	0.329802	0.236854	NA	NA	0.373702	NA	0.0122188	0.00409989
Q9QWK4	Cd5l	CD5 antigen-like	-0.729952	-0.0898172	-0.741153	-0.0112012	-0.101018	-0.640135	0.5197	0.957711	0.997543	0.9907	0.965474	0.738111	0.382776	0.912333	0.375874	0.989041	0.901463	0.441457
P56501	Ucp3	Mitochondrial uncoupling protein 3	-0.0968222	-0.172969	0.274918	0.37174	0.198771	0.076147	0.822418	0.737508	0.997543	0.378384	0.811787	0.921786	0.750436	0.572653	0.377237	0.241798	0.518167	0.80223
Q8CCP0	Nemf	Nuclear export mediator factor Nemf	-0.781574	0.149957	-0.263533	0.518041	0.667999	-0.931531	0.0798985	0.763529	0.997543	0.205256	0.386732	0.275824	0.0242288	0.6093	0.37734	0.103488	0.0453155	0.0108003
Q4ACU6	Shank3	SH3 and multiple ankyrin repeat domains protein 3	-0.854582	-0.120365	-0.310042	0.54454	0.424175	-0.734217	0.0981867	0.853323	0.997543	0.258273	0.63737	0.392454	0.0335554	0.72758	0.37987	0.14125	0.239257	0.0589077
Q9JK92	Hspb8	Heat shock protein beta-8	-0.239273	-0.332451	0.165439	0.404712	0.072261	0.0931778	0.357428	0.266809	0.997543	0.134632	0.891967	0.83137	0.219632	0.101418	0.384077	0.054349	0.698073	0.618065
P08752	Gnai2	Guanine nucleotide-binding protein G(i) subunit alpha-2	#NAME?	#NAME?	-0.186789	Inf	0.163281	-0.35007	0	0	0.997543	0	0.776989	0.498933	NA	NA	0.384138	NA	0.443287	0.129041
Q8CI51	Pdlim5	PDZ and LIM domain protein 5	-0.198697	0.170164	-0.290674	-0.0919774	0.0781869	-0.368861	0.662213	0.760799	0.997543	0.842078	0.940914	0.658317	0.547385	0.605224	0.38497	0.778605	0.810983	0.277126
Q9D0I9	Rars	Arginine--tRNA ligase, cytoplasmic	-0.685816	-0.318642	-0.238724	0.447092	0.128451	-0.367174	0.0917467	0.459086	0.997543	0.233142	0.855357	0.577549	0.0297327	0.254921	0.385063	0.1236	0.634325	0.195307
Q6ZQ29	Taok2	Serine/threonine-protein kinase TAO2	-0.958384	-0.0622018	-0.457378	0.501006	0.438804	-0.896182	0.242669	0.958159	0.997543	0.529102	0.75987	0.469189	0.12652	0.913556	0.385655	0.394832	0.404215	0.112753
P31001	Des	Desmin	-0.0236755	-0.326617	0.338923	0.362598	0.0359815	0.302941	0.970063	0.601278	0.997543	0.488351	0.970812	0.736596	0.950466	0.402352	0.385671	0.355016	0.924795	0.43588
Q06185	Atp5me	ATP synthase subunit e, mitochondrial	-1.57786	-1.47926	0.28709	1.86495	0.385692	-0.0986016	0.0133239	0.0247342	0.997543	0.0065116	0.643544	0.904111	0.00102961	0.00153292	0.387931	0.000349399	0.254859	0.761868
O54946	Dnajb6	DnaJ homolog subfamily B member 6	0.476474	-0.894925	0.283428	-0.193046	-1.08797	1.3714	0.297103	0.143681	0.997543	0.65781	0.353429	0.236854	0.167058	0.0359502	0.389618	0.552032	0.0161844	0.00540056
Q01768	Nme2	Nucleoside diphosphate kinase B	#NAME?	#NAME?	-0.435989	Inf	-1.08414	0.648149	0	0	0.997543	0	0.557966	0.685659	NA	NA	0.390278	NA	0.157834	0.317526
Q9CYL5	Glipr2	Golgi-associated plant pathogenesis-related protein 1	-0.779833	-0.323058	-0.293181	0.486652	0.163594	-0.456775	0.115031	0.547341	0.997543	0.292664	0.854041	0.577549	0.0426041	0.347605	0.391653	0.171231	0.626993	0.195992
Q9CQH7	Btf3l4	Transcription factor BTF3 homolog 4	-0.441871	0.00600698	-0.342142	0.0997294	0.105736	-0.447878	0.417563	0.995175	0.997543	0.856107	0.926686	0.657043	0.276779	0.98773	0.39256	0.798891	0.787116	0.270785
Q8R2G6	Ccdc80	Coiled-coil domain-containing protein 80	-1.33318	-1.3199	-0.121779	1.2114	-0.108506	-0.0132721	0.00182759	0.00282112	0.997543	0.00300512	0.776989	0.972589	4.61512e-05	4.92466e-05	0.394028	8.55728e-05	0.445082	0.923939
P01635	KV5A3	Ig kappa chain V-V region K2 (Fragment)	-0.0412966	0.603597	0.953233	0.994529	1.59813	-0.644893	0.983972	0.744544	0.997543	0.509305	0.574094	0.802575	0.969892	0.584866	0.394978	0.375794	0.170247	0.559981
Q70FJ1	Akap9	A-kinase anchor protein 9	-1.39506	-1.27755	-0.333711	1.06135	-0.2162	-0.11751	0.0352554	0.0618274	0.997543	0.0746155	0.828948	0.903272	0.00564146	0.00892624	0.39615	0.0214348	0.577349	0.760313
Q922G2	Fam76a	Protein FAM76A	-0.666487	-0.413124	-0.211113	0.455374	0.0422505	-0.253363	0.104725	0.339855	0.997543	0.234935	0.957583	0.685659	0.0380819	0.157921	0.396435	0.124945	0.861678	0.314299
Q9WVA3	Bub3	Mitotic checkpoint protein BUB3	-0.3411	0.347005	-0.220916	0.120184	0.467189	-0.688105	0.338388	0.388416	0.997543	0.735356	0.466849	0.307616	0.204229	0.197275	0.396771	0.639279	0.0949365	0.0236083
Q9ET78	Jph2	Junctophilin-2	-0.390286	0.0191743	-0.196437	0.193849	0.213023	-0.40946	0.222356	0.969302	0.997543	0.533262	0.738147	0.453565	0.113237	0.932526	0.396882	0.40285	0.360154	0.0990583
Q05512	Mark2	Serine/threonine-protein kinase MARK2	-0.211284	-0.447652	0.292531	0.503814	0.056162	0.236369	0.654501	0.46186	0.997543	0.286582	0.964851	0.797292	0.53626	0.257613	0.397853	0.164927	0.881496	0.536015
P56960	Exosc10	Exosome component 10	-0.448973	-0.351245	0.171263	0.620235	0.26899	-0.0977272	0.123274	0.269877	0.997543	0.051964	0.58706	0.834281	0.0474209	0.104541	0.398137	0.0120118	0.19853	0.62427
P17182	Eno1	Alpha-enolase	0.301481	-1.54777	0.374911	0.07343	-1.47434	1.84925	0.722817	0.148611	0.997543	0.936046	0.329802	0.236854	0.623642	0.0378097	0.398264	0.903903	0.0117037	0.00417031
Q8BK06	Fbxo9	F-box only protein 9	0.135077	-2.6458	0.677319	0.542241	-2.10355	2.78087	0.918256	0.176795	0.997543	0.607908	0.448758	0.348542	0.87188	0.0514367	0.398574	0.491825	0.0813117	0.0446006
Q9D115	Znf706	Zinc finger protein 706	-0.446636	-0.323452	0.218937	0.665573	0.342122	-0.123185	0.214071	0.420295	0.997543	0.0849849	0.590389	0.83526	0.106495	0.224325	0.398723	0.0266612	0.201116	0.62949
Q99KW3	Triobp	TRIO and F-actin-binding protein	-0.913035	-0.0330507	-0.26791	0.645125	0.612075	-0.879984	0.0616061	0.959003	0.997543	0.1478	0.441248	0.30224	0.0161275	0.915158	0.398807	0.0641614	0.0761242	0.0190732
Q8BH57	Wdr48	WD repeat-containing protein 48	-0.832561	-0.651083	-0.303582	0.528979	-0.122104	-0.181478	0.110439	0.253683	0.997543	0.280245	0.906334	0.829158	0.0404385	0.0925743	0.399216	0.159369	0.729502	0.608982
Q5NCR9	Nsrp1	Nuclear speckle splicing regulatory protein 1	-0.992753	-0.0441808	-0.449397	0.543356	0.499175	-0.948572	0.186652	0.973321	0.997543	0.452888	0.759458	0.503566	0.0879842	0.93934	0.399521	0.314063	0.402434	0.1342
Q99LE6	Abcf2	ATP-binding cassette sub-family F member 2	-1.12905	-0.642466	-0.311617	0.817435	0.174969	-0.486586	0.0517574	0.269877	0.997543	0.123059	0.854246	0.577549	0.0122266	0.104209	0.399991	0.048028	0.631137	0.202563
Q9JMD0	Znf207	BUB3-interacting and GLEBS motif-containing protein ZNF207	#NAME?	#NAME?	-0.220868	Inf	-1.46628	1.24541	0	0	0.997543	0	0.198675	0.236854	NA	NA	0.401016	NA	0.00283186	0.0056999
E9QAT4	Sec16a	Protein transport protein Sec16A	-4.09468	-3.64544	0.158668	4.25335	0.607909	-0.449242	9.92246e-05	0.000149096	0.997543	5.11408e-05	0.329802	0.346371	1.67045e-07	3.7181e-07	0.404795	1.28495e-07	0.0115001	0.0404055
P11031	Sub1	Activated RNA polymerase II transcriptional coactivator p15	-0.0133011	-0.0883932	0.214306	0.227607	0.139214	0.0750921	0.978708	0.868407	0.997543	0.555904	0.83058	0.905388	0.962232	0.753867	0.406039	0.428801	0.583777	0.765771
Q8K4Z5	Sf3a1	Splicing factor 3A subunit 1	-0.9512	-0.461394	-0.258698	0.692502	0.231108	-0.489806	0.0774017	0.394602	0.997543	0.16041	0.784004	0.515926	0.022999	0.202385	0.4072	0.0726814	0.456736	0.138979
P52480	Pkm	Pyruvate kinase PKM	0.679256	0.118126	-0.492216	-1.17147	-1.05335	0.561129	0.402577	0.919693	0.997543	0.158652	0.473435	0.706149	0.262963	0.83937	0.408336	0.0714864	0.0988237	0.34901
A2AUC9	Klhl41	Kelch-like protein 41	-0.443032	-0.343986	0.21033	0.653363	0.309376	-0.099046	0.211338	0.382645	0.997543	0.0849849	0.634349	0.870068	0.10389	0.192118	0.409122	0.0268366	0.236017	0.692448
P01680	KV4A1	Ig kappa chain V-IV region S107B	0.632707	-1.34874	0.903494	0.270788	-1.07795	1.98144	0.671095	0.428028	0.997543	0.856107	0.7138	0.442121	0.559246	0.230203	0.40963	0.800866	0.329614	0.0928099
Q9JLR9	Higd1a	HIG1 domain family member 1A, mitochondrial	0.0553639	-0.290689	0.246169	0.190805	-0.0998839	0.346053	0.886332	0.490827	0.997543	0.628198	0.907338	0.583657	0.831869	0.285193	0.409866	0.518763	0.732606	0.210799
Q91ZU6	Dst	Dystonin	-1.16786	-1.34811	-0.269502	0.898363	-0.449746	0.180244	0.0505126	0.087837	0.997543	0.0735183	0.679952	0.864126	0.0116077	0.0165014	0.411291	0.0205654	0.290297	0.673793
Q99N95	Mrpl3	39S ribosomal protein L3, mitochondrial	-0.225358	0.0416681	0.276121	0.501479	0.543147	-0.267026	0.622201	0.954784	0.997543	0.274657	0.510834	0.734392	0.499662	0.899228	0.411599	0.154325	0.126805	0.426528
Q8BLF1	Nceh1	Neutral cholesterol ester hydrolase 1	#NAME?	#NAME?	0.420041	Inf	0.333665	0.0863765	0	0	0.997543	0	0.836244	0.957836	NA	NA	0.411749	NA	0.592416	0.893348
Q9QYC0	Add1	Alpha-adducin	-0.502235	-0.332875	0.126463	0.628699	0.295824	-0.169361	0.0454622	0.178206	0.997543	0.0200528	0.441248	0.658317	0.00900018	0.0528007	0.413356	0.00265355	0.0782641	0.281232
P23881	Tcea3	Transcription elongation factor A protein 3	-1.54481	-1.01067	-0.291446	1.25336	0.242695	-0.53414	0.0180883	0.0899559	0.997543	0.0350732	0.80247	0.535024	0.0018271	0.0173472	0.413738	0.00597887	0.493262	0.152772
Q99JY0	Hadhb	Trifunctional enzyme subunit beta, mitochondrial	-0.260016	-0.37475	0.253926	0.513942	0.139191	0.114734	0.534685	0.439351	0.997543	0.227369	0.862595	0.874633	0.403714	0.23958	0.414334	0.119588	0.649584	0.707422
P14576	Srp54	Signal recognition particle 54 kDa protein	0.417505	0.242266	0.267167	-0.150338	0.0919277	0.17524	0.352745	0.653509	0.997543	0.737101	0.921356	0.816573	0.21585	0.457945	0.414829	0.641414	0.77484	0.588165
Q9D0Q7	Mrpl45	39S ribosomal protein L45, mitochondrial	-1.10177	-1.32642	-0.224291	0.877481	-0.44894	0.224649	0.0383945	0.0296287	0.997543	0.0694801	0.510834	0.730424	0.00666426	0.00253835	0.415077	0.0190866	0.126548	0.41437
P20108	Prdx3	Thioredoxin-dependent peroxide reductase, mitochondrial	#NAME?	#NAME?	0.180935	Inf	0.282309	-0.101374	0	0	0.997543	0	0.619684	0.841873	NA	NA	0.417895	NA	0.223617	0.643356
Q9CPW3	Mrpl54	39S ribosomal protein L54, mitochondrial	0.16695	-0.273035	0.213195	0.0462445	-0.226791	0.439986	0.740306	0.674702	0.997543	0.930811	0.776989	0.559916	0.64621	0.485695	0.418517	0.897752	0.439987	0.164726
Q9R0Y5	Ak1	Adenylate kinase isoenzyme 1	-0.668615	-1.30248	-0.351109	0.317505	-0.984975	0.633866	0.265506	0.079195	0.997543	0.582788	0.385843	0.558544	0.143257	0.0133637	0.418852	0.463042	0.0437971	0.162462
P62274	Rps29	40S ribosomal protein S29	-0.151658	0.205458	-0.33112	-0.179462	0.0259966	-0.357117	0.784318	0.765276	0.997543	0.750096	0.97928	0.720998	0.706505	0.61133	0.418913	0.656491	0.948301	0.384945
P62046	Lrch1	Leucine-rich repeat and calponin homology domain-containing protein 1	-0.0718104	-0.435766	0.426879	0.49869	0.0629232	0.363956	0.932207	0.607755	0.997543	0.483787	0.965474	0.769693	0.889686	0.410222	0.419427	0.349176	0.903252	0.488708
Q9Z1M8	Ik	Protein Red	-0.823211	-0.36788	-0.274967	0.548244	0.180364	-0.455331	0.0996956	0.493291	0.997543	0.240277	0.836244	0.577549	0.0345503	0.288676	0.420349	0.128798	0.592659	0.197194
P01747	HVM03	Ig heavy chain V region 36-65	-0.0854778	-0.551147	0.70695	0.792427	0.24128	0.46567	0.954525	0.72694	0.997543	0.504956	0.921687	0.831996	0.926813	0.560765	0.421612	0.371739	0.777233	0.621283
P05202	Got2	Aspartate aminotransferase, mitochondrial	-0.555738	-0.990609	0.247909	0.803647	-0.186961	0.434871	0.197785	0.0641017	0.997543	0.0837633	0.815145	0.568463	0.0942307	0.00959127	0.421733	0.0252553	0.540937	0.175753
Q8CJ40	Crocc	Rootletin	0.290635	-0.554165	0.294648	0.00401357	-0.550151	0.8448	0.679539	0.52701	0.997543	0.994438	0.590389	0.416601	0.56857	0.322865	0.421876	0.993605	0.204018	0.0749777
Q9CXW3	Cacybp	Calcyclin-binding protein	-0.415303	-0.748254	-0.264098	0.151205	-0.597049	0.332951	0.411492	0.253963	0.997543	0.761227	0.522315	0.718477	0.271211	0.0933591	0.422092	0.674574	0.132176	0.368888
P58252	Eef2	Elongation factor 2	0.343031	0.033808	0.540957	0.197926	0.231734	0.309223	0.696351	0.978361	0.997543	0.780951	0.89632	0.859594	0.590844	0.955849	0.422634	0.697928	0.710088	0.669599
P62245	Rps15a	40S ribosomal protein S15a	-0.360827	-0.0286671	-0.162641	0.198186	0.169519	-0.33216	0.203651	0.947809	0.997543	0.470056	0.75987	0.490477	0.0983973	0.885567	0.423756	0.334405	0.405249	0.123466
Q9D554	Sf3a3	Splicing factor 3A subunit 3	#NAME?	#NAME?	-0.202138	Inf	-0.157117	-0.0450212	0	0	0.997543	0	0.827755	0.94926	NA	NA	0.423824	NA	0.571455	0.869123
Q9CXG3	Ppil4	Peptidyl-prolyl cis-trans isomerase-like 4	-1.09819	-0.462754	-0.242103	0.856089	0.393334	-0.635437	0.0338026	0.32571	0.997543	0.0663909	0.59867	0.392454	0.00511629	0.146475	0.424594	0.0177351	0.208836	0.0582429
Q6KAR6	Exoc3	Exocyst complex component 3	-1.17967	-0.763146	0.295976	1.47564	0.712497	-0.416521	0.046809	0.195316	0.997543	0.0219244	0.441248	0.657043	0.0100633	0.0620206	0.42488	0.00302976	0.0775731	0.270684
Q8CIL4	CA131	Uncharacterized protein C1orf131 homolog	-0.0583085	-1.01669	0.419996	0.478304	-0.538389	0.958384	0.941714	0.314096	0.997543	0.557185	0.714734	0.464786	0.902873	0.137857	0.42493	0.430255	0.330592	0.108816
P62918	Rpl8	60S ribosomal protein L8	0.369216	-0.412258	-0.177074	-0.54629	-0.958548	0.781474	0.297103	0.435506	0.997543	0.145864	0.353429	0.348542	0.166985	0.236397	0.425792	0.0622918	0.021076	0.0425648
Q60930	Vdac2	Voltage-dependent anion-selective channel protein 2	-0.344437	-0.694827	0.13434	0.478777	-0.21605	0.350389	0.154001	0.0296287	0.997543	0.0663909	0.609449	0.396012	0.0652042	0.00258605	0.429006	0.0179044	0.217159	0.0615607
Q3TEA8	Hp1bp3	Heterochromatin protein 1-binding protein 3	-0.425911	0.0840729	-0.163633	0.262278	0.346351	-0.509984	0.28261	0.860905	0.997543	0.461863	0.472453	0.348542	0.15653	0.741395	0.429638	0.326089	0.0977907	0.0439839
Q8BP67	Rpl24	60S ribosomal protein L24	-0.761247	-0.616509	-0.214233	0.547014	-0.0694954	-0.144738	0.0674211	0.1638	0.997543	0.151131	0.931261	0.816573	0.018556	0.0441735	0.431194	0.0671916	0.794819	0.590802
Q9D1G3	Hhatl	Protein-cysteine N-palmitoyltransferase HHAT-like protein	-0.949051	-0.421905	0.482766	1.43182	1.00991	-0.527146	0.264826	0.677864	0.997543	0.107494	0.506734	0.722241	0.142303	0.490003	0.431767	0.0396124	0.121556	0.392438
Q9JLV1	Bag3	BAG family molecular chaperone regulator 3	-1.09385	-1.05256	0.182733	1.27658	0.22402	-0.0412872	0.0134081	0.0247342	0.997543	0.00727956	0.718996	0.944832	0.00111734	0.0014166	0.432028	0.000414582	0.340142	0.856367
Q8BHL3	Tbc1d10b	TBC1 domain family member 10B	-1.15654	-0.778079	-0.32358	0.83296	0.0548804	-0.378461	0.0670979	0.237324	0.997543	0.149775	0.965009	0.713497	0.0182994	0.082067	0.432414	0.0660105	0.891969	0.36195
Q61171	Prdx2	Peroxiredoxin-2	-0.88205	-0.556311	0.133338	1.01539	0.459077	-0.325739	0.0107137	0.0616012	0.997543	0.00525352	0.360441	0.420879	0.000604224	0.00880748	0.433382	0.000237596	0.0218192	0.0786692
P19783	Cox4i1	Cytochrome c oxidase subunit 4 isoform 1, mitochondrial	-0.153873	-0.771702	0.321058	0.474931	-0.296771	0.61783	0.783236	0.239001	0.997543	0.395395	0.789655	0.535024	0.703462	0.0831896	0.434191	0.257967	0.46848	0.151779
Q8CC88	Vwa8	von Willebrand factor A domain-containing protein 8	-0.989423	-0.804535	0.206375	1.1958	0.391263	-0.184889	0.030051	0.0766494	0.997543	0.0147587	0.557966	0.767734	0.00427493	0.0124882	0.434602	0.00141582	0.157513	0.482232
Q3UM18	Lsg1	Large subunit GTPase 1 homolog	-0.634945	-0.888208	-0.585597	0.0493478	-0.83886	0.253263	0.487411	0.395662	0.997543	0.960835	0.664118	0.873147	0.349147	0.203258	0.435198	0.94635	0.274487	0.700959
Q9DC71	Mrps15	28S ribosomal protein S15, mitochondrial	-0.631679	-0.328992	-0.259071	0.372608	0.0436163	-0.302687	0.175711	0.531389	0.997543	0.411337	0.965029	0.718398	0.0806084	0.328198	0.435987	0.272158	0.893616	0.366114
Q6Y5D8	Arhgap10	Rho GTPase-activating protein 10	#NAME?	#NAME?	0.143905	Inf	-0.4085	0.552405	0	0	0.997543	0	0.46028	0.327199	NA	NA	0.436149	NA	0.084455	0.033605
Q9JJI8	Rpl38	60S ribosomal protein L38	-0.596358	-0.454364	-0.254754	0.341604	-0.11276	-0.141995	0.19341	0.372408	0.997543	0.443522	0.906334	0.854123	0.0918207	0.182674	0.437011	0.304583	0.726664	0.660537
Q6P9R2	Oxsr1	Serine/threonine-protein kinase OSR1	-0.769462	-0.58854	-0.149833	0.619629	0.0310897	-0.180922	0.0236419	0.0766494	0.997543	0.045744	0.961565	0.708818	0.00302489	0.0124769	0.437851	0.00969025	0.869672	0.353049
P52332	Jak1	Tyrosine-protein kinase JAK1	-1.1283	-0.515878	-0.16614	0.962164	0.446286	-0.612426	0.0104711	0.145032	0.997543	0.0153325	0.416263	0.30224	0.000581727	0.0364088	0.442376	0.00158156	0.0617393	0.0176283
Q9CR76	Tmem186	Transmembrane protein 186	#NAME?	#NAME?	0.224396	Inf	0.13433	0.0900654	0	0	0.997543	0	0.859501	0.900486	NA	NA	0.44363	NA	0.640999	0.753285
Q9DCZ4	Apoo	MICOS complex subunit Mic26	-0.356633	-0.543842	0.228496	0.585129	0.0412866	0.187209	0.383142	0.251932	0.997543	0.160933	0.965009	0.79326	0.24414	0.0915165	0.443816	0.0730534	0.887882	0.527825
P61255	Rpl26	60S ribosomal protein L26	-1.38684	-0.442434	-0.256025	1.13081	0.68838	-0.944405	0.0214904	0.397605	0.997543	0.0401367	0.420135	0.30224	0.00251445	0.204586	0.447235	0.00773153	0.0638843	0.0184784
P02088	Hbb-b1	Hemoglobin subunit beta-1	-0.398097	-1.55934	0.274553	0.67265	-0.886689	1.16124	0.420223	0.0272567	0.997543	0.180227	0.361009	0.275824	0.280149	0.00190661	0.447449	0.0860379	0.0326212	0.00965965
Q9QUI0	Rhoa	Transforming protein RhoA	#NAME?	#NAME?	-0.319165	Inf	-1.09106	0.771899	0	0	0.997543	0	0.361009	0.452451	NA	NA	0.448001	NA	0.032229	0.0973023
O08746	Matn2	Matrilin-2	0.902443	0.661748	-0.258571	-1.16101	-0.499266	0.240695	0.123122	0.282506	0.997543	0.0579372	0.575779	0.788328	0.0472588	0.113054	0.44877	0.0141689	0.173571	0.516274
P49817	Cav1	Caveolin-1	-0.917123	-1.43444	0.270146	1.18727	-0.247174	0.51732	0.119111	0.0530072	0.997543	0.0637164	0.798831	0.564188	0.0451213	0.00664751	0.449056	0.0161159	0.487048	0.168583
P11404	Fabp3	Fatty acid-binding protein, heart	-1.05005	-2.27378	0.913126	1.96318	-0.310608	1.22373	0.523724	0.239001	0.997543	0.236234	0.931261	0.685659	0.387944	0.0834417	0.450147	0.126229	0.79395	0.318396
Q921S7	Mrpl37	39S ribosomal protein L37, mitochondrial	#NAME?	#NAME?	0.494848	Inf	0.147861	0.346988	0	0	0.997543	0	0.940914	0.749961	NA	NA	0.451811	NA	0.815747	0.45532
P63323	Rps12	40S ribosomal protein S12	-0.489662	-0.214246	0.0747708	0.564433	0.350187	-0.275416	0.0128515	0.179218	0.997543	0.00636446	0.290597	0.30224	0.000847001	0.0533335	0.452112	0.000335813	0.00602879	0.0195519
Q8K396	Mnd1	Meiotic nuclear division protein 1 homolog	-0.743915	-0.514161	0.0674454	0.81136	0.297199	-0.229754	0.015634	0.0618274	0.997543	0.0117716	0.360441	0.387404	0.00142645	0.00899401	0.452303	0.000960166	0.023706	0.0556908
Q3UTJ2	Sorbs2	Sorbin and SH3 domain-containing protein 2	-0.197942	0.301397	0.175238	0.37318	0.674578	-0.499339	0.531594	0.405659	0.997543	0.243586	0.353429	0.387303	0.398762	0.211765	0.452801	0.131381	0.016121	0.054692
Q61586	Gpam	Glycerol-3-phosphate acyltransferase 1, mitochondrial	-0.91588	-0.87254	0.238278	1.15416	0.281618	-0.0433406	0.0620635	0.100074	0.997543	0.0316992	0.741226	0.956638	0.0165124	0.0205471	0.454418	0.005177	0.37998	0.889827
Q8CD91	Smoc2	SPARC-related modular calcium-binding protein 2	-0.669023	-0.579775	-0.179958	0.489066	-0.0907093	-0.0892484	0.0694051	0.141947	0.997543	0.149765	0.891967	0.874633	0.019396	0.0353982	0.455354	0.0655907	0.702863	0.707383
Q9Z108	Stau1	Double-stranded RNA-binding protein Staufen homolog 1	-0.949635	-0.765428	0.134829	1.08446	0.319036	-0.184207	0.0168966	0.045518	0.997543	0.0101527	0.483125	0.685659	0.00160717	0.0051162	0.455465	0.000748276	0.103791	0.31624
O08919	Numbl	Numb-like protein	-0.56561	-0.830845	0.232273	0.797884	-0.0329618	0.265235	0.366606	0.347557	0.997543	0.221385	0.974031	0.801093	0.228357	0.163522	0.455594	0.115513	0.93798	0.541644
Q6PGF3	Med16	Mediator of RNA polymerase II transcription subunit 16	-1.2135	0.0239121	-0.571739	0.64176	0.665672	-1.23741	0.308861	0.988817	0.997543	0.575963	0.749151	0.502477	0.178371	0.977309	0.456597	0.454885	0.389467	0.131915
Q8R323	Rfc3	Replication factor C subunit 3	-0.938606	-0.240079	-0.214361	0.724245	0.484167	-0.698527	0.0454622	0.604774	0.997543	0.0902506	0.500587	0.327199	0.0090381	0.406702	0.456779	0.02963	0.115373	0.0342813
P19536	Cox5b	Cytochrome c oxidase subunit 5B, mitochondrial	0.313318	-0.243013	0.617574	0.304257	0.0612434	0.556331	0.756724	0.878173	0.997543	0.786608	0.977867	0.779701	0.66791	0.765025	0.456952	0.708869	0.944972	0.500852
Q9D6M3	Slc25a22	Mitochondrial glutamate carrier 1	-0.411497	-0.406747	0.218331	0.629828	0.22308	-0.00474986	0.309892	0.374319	0.997543	0.134902	0.776989	0.993454	0.179988	0.184514	0.458127	0.0546839	0.448758	0.986885
Q99LH1	Gnl2	Nucleolar GTP-binding protein 2	-0.151761	0.139838	-0.303611	-0.151851	-0.0120123	-0.291599	0.784318	0.853323	0.997543	0.785894	0.987053	0.763265	0.707074	0.728961	0.458279	0.70691	0.976161	0.475649
Q7TNV0	Dek	Protein DEK	-0.510925	-0.419072	-0.269743	0.241182	-0.17789	-0.0918526	0.308861	0.466558	0.997543	0.61731	0.854041	0.918972	0.178609	0.261062	0.458735	0.506153	0.621586	0.797665
P56391	Cox6b1	Cytochrome c oxidase subunit 6B1	-0.225578	-0.0125963	-0.239964	-0.0143855	-0.0269818	-0.212982	0.609858	0.98402	0.997543	0.969689	0.972305	0.785184	0.486141	0.968478	0.45969	0.964004	0.932554	0.510096
Q5SWU9	Acaca	Acetyl-CoA carboxylase 1	0.618003	-0.203491	-0.380938	-0.998941	-1.20243	0.821494	0.332306	0.794252	0.997543	0.17122	0.385843	0.45358	0.199439	0.654993	0.460293	0.0797051	0.0430969	0.101647
E9PZJ8	Ascc3	Activating signal cointegrator 1 complex subunit 3	#NAME?	#NAME?	0.109548	Inf	0.0632225	0.0463251	0	0	0.997543	0	0.891967	0.907613	NA	NA	0.460487	NA	0.697067	0.774632
Q8CGZ0	Cherp	Calcium homeostasis endoplasmic reticulum protein	-1.30947	-0.975899	0.163109	1.47258	0.496684	-0.333574	0.0056177	0.0261227	0.997543	0.00336755	0.389538	0.535024	0.00025535	0.00168484	0.461138	0.000113923	0.0461608	0.152059
Q7TMK9	Syncrip	Heterogeneous nuclear ribonucleoprotein Q	#NAME?	#NAME?	0.187609	Inf	0.48109	-0.293481	0	0	0.997543	0	0.466849	0.652601	NA	NA	0.461204	NA	0.0901202	0.264318
Q9D938	Tmem160	Transmembrane protein 160	0.169034	-0.487548	-0.261012	-0.430046	-0.917594	0.656582	0.72726	0.375854	0.997543	0.374378	0.360441	0.43305	0.629925	0.186521	0.461484	0.238298	0.0262827	0.0875733
P60335	Pcbp1	Poly(rC)-binding protein 1	-0.99143	-0.620583	0.229195	1.22063	0.600042	-0.370847	0.0469848	0.212272	0.997543	0.0232514	0.441248	0.631818	0.0102829	0.070177	0.462674	0.00340022	0.0781298	0.247297
P01872	Ighm	Immunoglobulin heavy constant mu	-0.57197	0.30857	-0.654036	-0.0820662	0.226503	-0.880539	0.640504	0.852317	0.997543	0.951347	0.931261	0.690168	0.519196	0.725497	0.462915	0.925319	0.796237	0.329668
P97742	Cpt1a	Carnitine O-palmitoyltransferase 1, liver isoform	-0.961699	-0.74102	0.165229	1.12693	0.385908	-0.22068	0.0192402	0.0616012	0.997543	0.0103268	0.494897	0.693412	0.002045	0.0086305	0.463211	0.00076975	0.109667	0.333614
Q9DCG9	Trmt112	Multifunctional methyltransferase subunit TRM112-like protein	-0.422124	-0.435059	0.0896392	0.511763	0.0767039	0.0129353	0.0383945	0.0495708	0.997543	0.0189264	0.814096	0.968987	0.00672227	0.00572763	0.463414	0.00229843	0.52846	0.91426
Q6DIC0	Smarca2	Probable global transcription activator SNF2L2	-2.90027	-2.6436	-0.169389	2.73088	0.0872793	-0.256669	0.000561885	0.00121853	0.997543	0.00074504	0.891967	0.658317	7.09451e-06	1.31678e-05	0.465994	1.06078e-05	0.703049	0.28101
Q3TKT4	Smarca4	Transcription activator BRG1	-2.33957	-2.01756	-0.104296	2.23527	0.217715	-0.322011	0.000193506	0.000535955	0.997543	0.000265372	0.549909	0.365013	1.14019e-06	3.11861e-06	0.465994	1.55578e-06	0.151608	0.0488761
Q9D2R8	Mrps33	28S ribosomal protein S33, mitochondrial	-0.446519	-0.214801	-0.209846	0.236673	0.0218722	-0.231718	0.316119	0.686957	0.997543	0.582788	0.974031	0.734392	0.186265	0.503654	0.466539	0.462792	0.938287	0.423362
P18572	Bsg	Basigin	0.515845	0.0402662	0.2696	-0.246244	-0.205978	0.475579	0.312009	0.957711	0.997543	0.617051	0.828948	0.588624	0.182268	0.91204	0.467172	0.505423	0.575824	0.215031
P17751	Tpi1	Triosephosphate isomerase	-0.466141	-0.490328	0.237474	0.703615	0.213287	0.0241869	0.308849	0.392525	0.997543	0.13941	0.822307	0.984637	0.176949	0.200667	0.469342	0.0577954	0.558355	0.946398
Q68FF6	Git1	ARF GTPase-activating protein GIT1	-0.573056	-0.141705	-0.116558	0.456498	0.314794	-0.431352	0.0354671	0.583876	0.997543	0.0663909	0.44058	0.30224	0.00576191	0.382941	0.469449	0.0177674	0.0744282	0.0228431
P62137	Ppp1ca	Serine/threonine-protein phosphatase PP1-alpha catalytic subunit	0.873055	1.0536	0.330148	-0.542908	0.510694	-0.180546	0.174634	0.159023	0.997543	0.386787	0.664118	0.868956	0.0799412	0.0419037	0.470158	0.247816	0.274685	0.689362
P63276	Rps17	40S ribosomal protein S17	-0.106771	0.649724	-0.331569	-0.224798	0.424927	-0.756495	0.872932	0.361903	0.997543	0.718958	0.738147	0.48985	0.813414	0.175988	0.470446	0.621411	0.36006	0.122181
Q08857	Cd36	Platelet glycoprotein 4	-1.05531	-0.599366	0.193591	1.24891	0.64954	-0.455948	0.0409176	0.218752	0.997543	0.0228289	0.38091	0.47322	0.00755445	0.073099	0.471556	0.00319299	0.0379351	0.116217
P83887	Tubg1	Tubulin gamma-1 chain	-3.49507	-2.31696	-0.341829	3.15324	0.836282	-1.17811	0.00511304	0.0296287	0.997543	0.00727956	0.484769	0.327199	0.000219499	0.00244624	0.471563	0.000412813	0.104973	0.0342866
P20152	Vim	Vimentin	0.118542	0.0460337	0.216492	0.0979502	0.143984	0.072508	0.774886	0.940512	0.997543	0.812128	0.854041	0.924991	0.690092	0.876404	0.471775	0.74139	0.629011	0.806698
A2AJ88	Pnpla7	Patatin-like phospholipase domain-containing protein 7	#NAME?	NA	-0.538009	Inf	Inf	#NAME?	0	NA	0.997543	0	0	0	NA	NA	0.471869	NA	NA	NA
Q61749	Eif2b4	Translation initiation factor eIF-2B subunit delta	-0.584346	0.0916306	-0.274244	0.310102	0.401733	-0.675977	0.269886	0.900976	0.997543	0.547521	0.686857	0.453565	0.147892	0.808022	0.473763	0.420041	0.302858	0.101034
Q00623	Apoa1	Apolipoprotein A-I	-0.920886	-0.620874	-0.204077	0.716808	0.0959344	-0.300012	0.0460241	0.177235	0.997543	0.0906371	0.907338	0.679633	0.00952397	0.0517121	0.47423	0.0298328	0.733224	0.301747
Q9CR63	Cox16	Cytochrome c oxidase assembly protein COX16 homolog, mitochondrial	-0.533767	-1.2961	0.359104	0.89287	-0.403229	0.762333	0.436151	0.163925	0.997543	0.203634	0.793776	0.577549	0.29811	0.0446945	0.474239	0.102158	0.472399	0.19422
Q8VEB1	Grk5	G protein-coupled receptor kinase 5	-0.237438	-0.0295625	-0.289355	-0.0519174	-0.0814799	-0.207875	0.631783	0.969302	0.997543	0.930811	0.9473	0.802575	0.511063	0.933726	0.475111	0.896113	0.837783	0.563584
P01631	KV2A7	Ig kappa chain V-II region 26-10	-1.50764	-0.2768	0.257063	1.76471	1.48791	-1.23084	0.0207836	0.64071	0.997543	0.0114643	0.198675	0.250345	0.00230929	0.443276	0.475313	0.000883345	0.00249458	0.00712392
O55126	Nipsnap2	Protein NipSnap homolog 2	-0.456463	-0.198229	-0.13091	0.325553	0.127323	-0.258234	0.0940224	0.494206	0.997543	0.200654	0.798831	0.568463	0.0311825	0.290033	0.475746	0.099823	0.487535	0.178201
Q9CRA8	Exosc5	Exosome complex component RRP46	#NAME?	#NAME?	-0.164976	Inf	-0.426324	0.261348	0	0	0.997543	0	0.472453	0.657189	NA	NA	0.476348	NA	0.0973489	0.27425
Q9CQE2	Tmem223	Transmembrane protein 223	-0.0797033	0.0898951	0.258303	0.338006	0.427902	-0.169598	0.87907	0.900334	0.997543	0.490751	0.641264	0.838757	0.823573	0.801544	0.476647	0.357171	0.251209	0.63713
P09541	Myl4	Myosin light chain 4	0.191188	0.350142	0.260879	0.0696908	0.419833	-0.158954	0.702204	0.547341	0.997543	0.888634	0.654264	0.854123	0.599356	0.345855	0.476856	0.846956	0.264107	0.661404
Q0VBL3	Rbm15	RNA-binding protein 15	0.226034	-0.022438	0.302401	0.0763664	0.0539284	0.248472	0.696781	0.978361	0.997543	0.894211	0.965423	0.802575	0.592381	0.957217	0.47703	0.855268	0.897453	0.556936
Q9CRB6	Tppp3	Tubulin polymerization-promoting protein family member 3	-0.135161	-0.395754	0.11433	0.24949	-0.146263	0.260593	0.664467	0.282506	0.997543	0.426535	0.738341	0.503566	0.549807	0.113042	0.477285	0.286638	0.369772	0.134877
Q3UHZ5	Lmod2	Leiomodin-2	-0.858017	-0.0790119	-0.24536	0.612657	0.533645	-0.779006	0.0940689	0.906766	0.997543	0.200654	0.541321	0.352629	0.0312771	0.816315	0.477302	0.0997041	0.143588	0.0454655
Q8R3C6	Rbm19	Probable RNA-binding protein 19	#NAME?	#NAME?	-0.156586	Inf	-0.356893	0.200308	0	0	0.997543	0	0.5775	0.719705	NA	NA	0.478035	NA	0.179154	0.373876
O70310	Nmt1	Glycylpeptide N-tetradecanoyltransferase 1	-0.520429	-0.192729	-0.107736	0.412693	0.219964	-0.327699	0.0394681	0.416791	0.997543	0.0746451	0.574094	0.383177	0.0070538	0.220002	0.478274	0.0215058	0.167343	0.0535213
Q9EQI8	Mrpl46	39S ribosomal protein L46, mitochondrial	-0.703097	-0.185799	-0.191911	0.511186	0.325387	-0.517299	0.0830027	0.679835	0.997543	0.176534	0.638965	0.420879	0.0261129	0.492216	0.478533	0.0830474	0.243063	0.0800576
Q8BU88	Mrpl22	39S ribosomal protein L22, mitochondrial	-0.873721	-0.958445	-0.406072	0.467649	-0.490796	0.084724	0.270658	0.287434	0.997543	0.544808	0.756063	0.953371	0.148543	0.117554	0.478707	0.417047	0.395373	0.880638
Q8K363	Ddx18	ATP-dependent RNA helicase DDX18	-0.377079	0.185749	-0.220892	0.156187	0.341935	-0.562828	0.381155	0.722358	0.997543	0.712817	0.678514	0.450847	0.242232	0.551226	0.480604	0.615118	0.285273	0.09619
Q80Y17	Llgl1	Lethal(2) giant larvae protein homolog 1	-0.418289	-0.148947	0.2507	0.66899	0.520042	-0.269342	0.391414	0.80931	0.997543	0.177347	0.566199	0.744152	0.252336	0.67207	0.480794	0.0839426	0.163626	0.449893
P30999	Ctnnd1	Catenin delta-1	0.158055	0.703511	-0.113196	-0.271251	0.43226	-0.545456	0.472808	0.0268643	0.997543	0.221038	0.360441	0.250345	0.332717	0.00178121	0.481394	0.114805	0.0225096	0.00742339
Q78IK2	Atp5md	ATP synthase membrane subunit DAPIT, mitochondrial	-0.454718	-0.139266	0.473448	0.928166	0.7889	-0.315452	0.621582	0.917489	0.997543	0.311945	0.643544	0.838757	0.498626	0.833595	0.48165	0.186018	0.25379	0.636164
P01670	KV3AI	Ig kappa chain V-III region PC 6684	-0.380227	-0.000506921	-0.676416	-0.29619	-0.296697	-0.37972	0.783369	0.999747	0.997543	0.777714	0.870759	0.868956	0.704241	0.999454	0.48226	0.691777	0.65773	0.687895
P17742	Ppia	Peptidyl-prolyl cis-trans isomerase A	#NAME?	#NAME?	0.318304	Inf	-0.123371	0.441675	0	0	0.997543	0	0.921716	0.720998	NA	NA	0.482604	NA	0.779371	0.382884
Q80Z71	Tnn	Tenascin-N	0.717074	0.806727	0.797239	0.0801651	0.886892	-0.0896527	0.605876	0.627836	0.997543	0.958544	0.776989	0.974123	0.480417	0.429517	0.48278	0.942686	0.436911	0.92838
P63038	Hspd1	60 kDa heat shock protein, mitochondrial	-0.813506	-0.944249	-0.159711	0.653795	-0.290454	0.130742	0.0352554	0.0296287	0.997543	0.0645838	0.609449	0.802575	0.0056383	0.00244313	0.482822	0.0167527	0.217594	0.563589
Q8BGH2	Samm50	Sorting and assembly machinery component 50 homolog	-1.43358	-1.29459	-0.236781	1.1968	-0.0977886	-0.138992	0.0199522	0.039011	0.997543	0.0350732	0.918796	0.866568	0.00218332	0.0039238	0.484787	0.0060233	0.769984	0.678569
P46412	Gpx3	Glutathione peroxidase 3	-1.06091	-1.05947	0.195179	1.25609	0.196621	-0.00144243	0.0292592	0.0401007	0.997543	0.0152217	0.79532	0.99658	0.00406378	0.00409466	0.484973	0.00151819	0.481854	0.995815
Q69ZZ6	Tmcc1	Transmembrane and coiled-coil domains protein 1	-0.0889318	0.688113	-0.261937	-0.173005	0.515108	-0.777045	0.871927	0.251644	0.997543	0.737319	0.579445	0.396012	0.810275	0.091114	0.48571	0.642221	0.188575	0.0619967
P62862	Fau	40S ribosomal protein S30	-0.836324	-0.433415	-0.299357	0.536967	0.103552	-0.402909	0.169071	0.525549	0.997543	0.360493	0.938123	0.709819	0.0755695	0.321096	0.485911	0.22644	0.806872	0.354295
Q9R099	Tbl2	Transducin beta-like protein 2	-0.424398	-0.470439	0.171136	0.595534	0.125094	0.0460411	0.215824	0.233983	0.997543	0.0987259	0.846311	0.94051	0.107912	0.0797447	0.48632	0.0347277	0.608205	0.849236
Q8BMA6	Srp68	Signal recognition particle subunit SRP68	-0.474924	-0.0586457	0.281935	0.756859	0.698213	-0.416278	0.393175	0.947127	0.997543	0.180243	0.494897	0.685659	0.254835	0.883355	0.487268	0.0863478	0.108995	0.313656
Q9DCW4	Etfb	Electron transfer flavoprotein subunit beta	-0.0226423	-0.805185	0.246148	0.268791	-0.536395	0.782543	0.968638	0.1638	0.997543	0.57153	0.549909	0.365013	0.948254	0.044455	0.487387	0.449588	0.151317	0.0493535
P18406	Cyr61	Protein CYR61	-0.942954	-0.556397	-0.320147	0.622807	0.0664099	-0.386557	0.153366	0.441985	0.997543	0.320326	0.964948	0.728724	0.0645265	0.24175	0.487716	0.194771	0.883798	0.405389
Q3THW5	H2afv	Histone H2A.V	-0.297258	-0.720306	0.286876	0.584134	-0.136172	0.423048	0.599171	0.271787	0.997543	0.301	0.907441	0.685659	0.473587	0.105887	0.488679	0.177726	0.739358	0.315737
Q9QVP4	Myl7	Myosin regulatory light chain 2, atrial isoform	-0.943993	-1.80042	0.607175	1.55117	-0.249256	0.856431	0.432693	0.254183	0.997543	0.205589	0.931261	0.720998	0.293327	0.0938131	0.488687	0.104172	0.796203	0.387268
P55302	Lrpap1	Alpha-2-macroglobulin receptor-associated protein	-1.47444	-1.07028	-0.331876	1.14256	0.0722815	-0.404158	0.0517574	0.170157	0.997543	0.102819	0.963875	0.728724	0.0121618	0.0473836	0.488687	0.0370287	0.878325	0.402586
Q6PDQ2	Chd4	Chromodomain-helicase-DNA-binding protein 4	-1.2104	-1.17393	-0.343455	0.866943	-0.306985	-0.0364705	0.0990219	0.148898	0.997543	0.206225	0.814096	0.98277	0.0339242	0.0382455	0.489162	0.104667	0.535175	0.940533
P62267	Rps23	40S ribosomal protein S23	0.0522977	0.394689	-0.372441	-0.424739	-0.0300501	-0.342391	0.951168	0.657083	0.997543	0.558837	0.979636	0.791442	0.921544	0.465071	0.489789	0.433026	0.954861	0.524491
P97434	Mprip	Myosin phosphatase Rho-interacting protein	0.16025	0.412833	-0.208602	-0.368852	0.0439804	-0.252582	0.696411	0.401339	0.997543	0.388317	0.964823	0.728724	0.591481	0.207842	0.490513	0.251072	0.880733	0.410501
P05125	Nppa	Natriuretic peptides A	0.107519	-0.721532	0.491233	0.383714	-0.337818	0.829051	0.922578	0.524053	0.997543	0.687572	0.855038	0.64423	0.878313	0.319746	0.490725	0.588116	0.632781	0.257603
Q6P1F6	Ppp2r2a	Serine/threonine-protein phosphatase 2A 55 kDa regulatory subunit B alpha isoform	-0.763114	-0.160801	-0.416791	0.346323	0.185521	-0.602312	0.361182	0.887586	0.997543	0.669497	0.908678	0.690168	0.223412	0.787982	0.491529	0.565764	0.756537	0.328003
Q8K2F0	Brd3	Bromodomain-containing protein 3	-0.670909	0.153982	-0.181355	0.489554	0.643537	-0.824891	0.089612	0.725512	0.997543	0.181745	0.361782	0.275824	0.0287392	0.558253	0.492353	0.0880666	0.0340208	0.0113167
Q9D358	Acp1	Low molecular weight phosphotyrosine protein phosphatase	0.419379	0.203649	0.186918	-0.232461	-0.0288119	0.21573	0.268883	0.653509	0.997543	0.530656	0.968344	0.734392	0.146759	0.457694	0.49426	0.399103	0.914818	0.432447
Q8CGB3	Uaca	Uveal autoantigen with coiled-coil domains and ankyrin repeats	-0.97887	-0.449368	-0.241204	0.737666	0.288298	-0.529503	0.0701427	0.416544	0.997543	0.142681	0.766113	0.540487	0.0198383	0.219525	0.494929	0.0602274	0.417614	0.155136
Q9D287	Bcas2	Pre-mRNA-splicing factor SPF27	-0.794927	-0.433438	-0.166495	0.628432	0.194994	-0.361489	0.045999	0.266809	0.997543	0.0859221	0.773841	0.555103	0.0094089	0.101171	0.497059	0.0277052	0.428926	0.161035
O08663	Metap2	Methionine aminopeptidase 2	-0.976505	-0.724635	-0.127784	0.848721	0.124086	-0.25187	0.0109433	0.0384867	0.997543	0.0152217	0.811429	0.577549	0.000626383	0.00380708	0.497859	0.00151018	0.510024	0.199223
Q91VD9	Ndufs1	NADH-ubiquinone oxidoreductase 75 kDa subunit, mitochondrial	-1.48117	-2.83634	0.362494	1.84367	-0.992672	1.35517	0.0703054	0.0132809	0.997543	0.0379963	0.466849	0.313204	0.0199435	0.000540949	0.498278	0.00690552	0.0880164	0.0291771
Q7TPM9	Mtmr10	Myotubularin-related protein 10	-0.538902	-0.613702	-0.327494	0.211408	-0.402293	0.0747997	0.417601	0.417037	0.997543	0.751541	0.764096	0.951581	0.277346	0.221006	0.498846	0.659644	0.409575	0.875485
Q8CHH9	2020-09-08	Septin-8	-1.04525	-0.743826	0.349153	1.3944	0.650579	-0.301425	0.157348	0.357122	0.997543	0.0774196	0.622568	0.802575	0.0676807	0.171288	0.500564	0.0225891	0.225133	0.559417
Q925J9	Med1	Mediator of RNA polymerase II transcription subunit 1	#NAME?	#NAME?	0.582534	Inf	0.478357	0.104177	0	0	0.997543	0	0.808274	0.951581	NA	NA	0.501375	NA	0.499237	0.874997
O35711	Ppfibp2	Liprin-beta-2	-0.614351	-0.415821	-0.178973	0.435378	0.0195568	-0.19853	0.114273	0.318104	0.997543	0.235162	0.974104	0.750601	0.0421309	0.140674	0.501557	0.125262	0.940592	0.457485
Q8CB77	Eloa	Elongin-A	-1.32831	-0.105171	-0.366123	0.962184	0.857013	-1.22314	0.0991295	0.921588	0.997543	0.203306	0.533612	0.35725	0.0341279	0.844981	0.501937	0.101823	0.138422	0.0467609
P49135	Ercc3	General transcription and DNA repair factor IIH helicase subunit XPB	-1.1206	-0.458414	-0.471762	0.648837	0.190423	-0.662186	0.417563	0.787464	0.997543	0.624504	0.924946	0.710983	0.276969	0.642147	0.503308	0.514667	0.783536	0.35631
Q9WTQ8	Timm23	Mitochondrial import inner membrane translocase subunit Tim23	-1.33127	-1.22117	-0.219503	1.11177	-0.109395	-0.110108	0.0230158	0.043036	0.997543	0.0398981	0.907441	0.888104	0.00282889	0.0046004	0.504087	0.00758921	0.736388	0.734748
Q9JHS4	Clpx	ATP-dependent Clp protease ATP-binding subunit clpX-like, mitochondrial	-0.390658	-0.105829	-0.148302	0.242355	0.136526	-0.284829	0.210689	0.780565	0.997543	0.426535	0.814096	0.591736	0.103394	0.631978	0.505151	0.287214	0.538663	0.217076
Q6PER3	Mapre3	Microtubule-associated protein RP/EB family member 3	-0.0950034	-0.0676651	0.132255	0.227258	0.159593	-0.0273383	0.72726	0.900976	0.997543	0.409628	0.826082	0.970847	0.629095	0.806343	0.505378	0.269311	0.567774	0.920926
Q80SY5	Prpf38b	Pre-mRNA-splicing factor 38B	-1.34265	-0.797639	0.154019	1.49667	0.699031	-0.545012	0.0132205	0.0800187	0.997543	0.00813116	0.353429	0.348542	0.000944739	0.0141679	0.50628	0.000497131	0.0155154	0.0423061
P53026	Rpl10a	60S ribosomal protein L10a	-0.730975	-0.857954	-0.212839	0.518137	-0.339817	0.126979	0.11721	0.105678	0.997543	0.240277	0.685425	0.868956	0.0440031	0.0231033	0.506574	0.128993	0.299218	0.689191
Q99K74	Med24	Mediator of RNA polymerase II transcription subunit 24	-1.08781	-0.560694	0.219361	1.30717	0.746473	-0.527112	0.124297	0.450837	0.997543	0.0827942	0.412021	0.51972	0.0481284	0.249216	0.506757	0.0248244	0.0531559	0.140799
Q8BZX4	Srek1	Splicing regulatory glutamine/lysine-rich protein 1	-0.704916	-0.62246	-0.155226	0.54969	-0.0727699	-0.082456	0.0807135	0.156075	0.997543	0.145864	0.908678	0.882057	0.0250111	0.0404783	0.506853	0.0623035	0.752582	0.721229
Q8BHG9	Cggbp1	CGG triplet repeat-binding protein 1	-0.911831	-0.718631	-0.366928	0.544903	-0.173727	-0.193201	0.237061	0.405575	0.997543	0.468763	0.908678	0.882057	0.122921	0.211207	0.50738	0.332924	0.750935	0.724306
A2AIL4	Ndufaf6	NADH dehydrogenase (ubiquinone) complex I, assembly factor 6	-0.353021	-0.78113	0.349629	0.70265	-0.07848	0.428109	0.626369	0.342803	0.997543	0.330093	0.964823	0.73323	0.504575	0.160716	0.508562	0.201816	0.88042	0.421481
Q9EPU0	Upf1	Regulator of nonsense transcripts 1	-3.78271	-3.11027	-0.169718	3.61299	0.502715	-0.672434	0.000257047	0.000972668	0.997543	0.000411161	0.441248	0.313204	2.38006e-06	8.89389e-06	0.508688	3.24781e-06	0.078075	0.0281437
Q9WUQ2	Preb	Prolactin regulatory element-binding protein	-0.174718	-0.086316	-0.227523	-0.0528049	-0.139121	-0.0884023	0.793486	0.926417	0.997543	0.942773	0.885651	0.918045	0.716008	0.856736	0.50869	0.911979	0.68252	0.794042
P49586	Pcyt1a	Choline-phosphate cytidylyltransferase A	#NAME?	#NAME?	0.296446	Inf	0.28569	0.010756	0	0	0.997543	0	0.826082	0.993454	NA	NA	0.509653	NA	0.567495	0.982518
Q7TNC4	Luc7l2	Putative RNA-binding protein Luc7-like 2	0.092803	0.592187	-0.281621	-0.374424	0.217763	-0.499384	0.894129	0.431808	0.997543	0.56114	0.846311	0.64423	0.843702	0.232954	0.50994	0.436311	0.608051	0.258088
O88783	F5	Coagulation factor V	-0.400179	-0.807081	0.29997	0.70015	-0.106931	0.406902	0.52095	0.266809	0.997543	0.264791	0.940914	0.720998	0.385042	0.100991	0.510453	0.146589	0.812232	0.377497
Q9DCL4	Mettl15	Probable methyltransferase-like protein 15	0.188074	-0.141329	0.143363	-0.0447108	-0.18604	0.329403	0.571494	0.752348	0.997543	0.892216	0.776989	0.577549	0.443533	0.594124	0.510789	0.851864	0.448232	0.20094
Q8R001	Mapre2	Microtubule-associated protein RP/EB family member 2	-1.06737	-0.458024	-0.106622	0.960747	0.502723	-0.609345	0.00344568	0.0942542	0.997543	0.005314	0.329802	0.236854	0.000127618	0.0184121	0.511601	0.000262585	0.0119057	0.00438582
P83870	Phf5a	PHD finger-like domain-containing protein 5A	-0.499109	-0.693219	0.178506	0.677615	-0.0156032	0.194109	0.360859	0.29922	0.997543	0.223904	0.980184	0.791305	0.222155	0.127561	0.512301	0.117015	0.958181	0.523416
Q62446	Fkbp3	Peptidyl-prolyl cis-trans isomerase FKBP3	-0.60703	-0.320527	-0.120328	0.486703	0.166176	-0.286504	0.0445178	0.271787	0.997543	0.0817248	0.738341	0.521509	0.00869181	0.105959	0.513346	0.0244353	0.372558	0.142084
Q8VE22	Mrps23	28S ribosomal protein S23, mitochondrial	1.40779	0.741985	0.229029	-1.17876	-0.436775	0.665804	0.0284621	0.158059	0.997543	0.0328832	0.579445	0.428306	0.00388119	0.0413869	0.513361	0.005453	0.185604	0.085464
Q9CQY6	Uqcc2	Ubiquinol-cytochrome-c reductase complex assembly factor 2	-0.456354	-0.454034	-0.101619	0.354735	-0.0992993	-0.00231985	0.0600996	0.0850383	0.997543	0.116336	0.811787	0.993454	0.0153947	0.0157635	0.513795	0.0442115	0.523193	0.987939
Q921G7	Etfdh	Electron transfer flavoprotein-ubiquinone oxidoreductase, mitochondrial	-0.468958	-0.58701	0.220674	0.689631	0.102621	0.118052	0.315085	0.274017	0.997543	0.149765	0.910333	0.882057	0.185391	0.107283	0.514605	0.0657152	0.759307	0.724754
Q8VEK3	Hnrnpu	Heterogeneous nuclear ribonucleoprotein U	-0.630712	-0.687624	0.120739	0.751451	0.0638273	0.056912	0.0408729	0.0432416	0.997543	0.0212239	0.906334	0.901299	0.00747759	0.00471787	0.515608	0.0028644	0.728489	0.756731
Q62234	Myom1	Myomesin-1	-0.363201	-0.00960341	0.186754	0.549955	0.540352	-0.353597	0.361182	0.98695	0.997543	0.172748	0.461662	0.614241	0.223205	0.973003	0.516315	0.0805869	0.0850616	0.234563
Q9QYB5	Add3	Gamma-adducin	-0.626372	-0.798601	0.170198	0.796571	-0.0020308	0.172229	0.103512	0.0784146	0.997543	0.0548166	0.995265	0.785184	0.0372171	0.0129713	0.516893	0.0131303	0.993743	0.512042
Q61792	Lasp1	LIM and SH3 domain protein 1	0.443507	0.0561742	-0.269577	-0.713084	-0.65691	0.387333	0.436806	0.951716	0.997543	0.216597	0.533612	0.712913	0.298925	0.891591	0.5186	0.111927	0.138533	0.360408
Q9CZU6	Cs	Citrate synthase, mitochondrial	-0.148554	-0.827907	0.182275	0.330828	-0.497078	0.679353	0.701085	0.0836514	0.997543	0.393376	0.480668	0.330631	0.59722	0.0154369	0.518667	0.255332	0.102895	0.0360319
Q8JZQ9	Eif3b	Eukaryotic translation initiation factor 3 subunit B	-0.257883	-0.183789	0.201243	0.459126	0.275337	-0.0740939	0.54203	0.725484	0.997543	0.284211	0.743558	0.924991	0.4122	0.554695	0.518671	0.1621	0.382708	0.809976
P27546	Map4	Microtubule-associated protein 4	0.467542	-0.121785	0.261554	-0.205988	-0.327773	0.589327	0.403256	0.875813	0.997543	0.709081	0.770563	0.564188	0.263785	0.762241	0.520303	0.610826	0.423941	0.168257
Q8BSZ2	Ap3s2	AP-3 complex subunit sigma-2	-1.2277	-1.06597	-0.240648	0.987054	-0.07892	-0.161728	0.0454622	0.0921294	0.997543	0.0835442	0.9473	0.856328	0.00910774	0.0179204	0.521674	0.0251193	0.831568	0.664426
P51660	Hsd17b4	Peroxisomal multifunctional enzyme type 2	0.227912	0.409274	0.151332	-0.0765799	0.332694	-0.181362	0.482157	0.274338	0.997543	0.813546	0.5775	0.740104	0.34261	0.107637	0.521827	0.743366	0.179083	0.445312
Q9Z2I8	Suclg2	Succinate--CoA ligase [GDP-forming] subunit beta, mitochondrial	-0.679444	-0.680904	0.131229	0.810673	0.129768	0.00146047	0.0445178	0.0616012	0.997543	0.0232514	0.814096	0.995793	0.00869371	0.00859934	0.523932	0.00336065	0.528441	0.994265
Q924X2	Cpt1b	Carnitine O-palmitoyltransferase 1, muscle isoform	-0.751495	-0.28604	0.14472	0.896215	0.610174	-0.465455	0.0445178	0.420295	0.997543	0.0232514	0.360441	0.403337	0.00861305	0.224755	0.524375	0.00333481	0.022969	0.064695
Q9CZ13	Uqcrc1	Cytochrome b-c1 complex subunit 1, mitochondrial	0.0903866	-0.334292	0.342676	0.25229	-0.0820018	0.424678	0.913697	0.708894	0.997543	0.734443	0.963875	0.734682	0.865244	0.535059	0.525129	0.63787	0.877621	0.434156
Q8VEM8	Slc25a3	Phosphate carrier protein, mitochondrial	-0.49469	-0.235017	0.328309	0.822999	0.587981	-0.259673	0.487411	0.791033	0.997543	0.250862	0.66203	0.83137	0.348752	0.648964	0.527474	0.136356	0.270785	0.615521
Q9Z2D6	Mecp2	Methyl-CpG-binding protein 2	-0.412849	0.07436	-0.217918	0.194931	0.269291	-0.487209	0.389216	0.914771	0.997543	0.676522	0.776989	0.568681	0.249649	0.828688	0.530712	0.573967	0.441539	0.181111
Q9WUB3	Pygm	Glycogen phosphorylase, muscle form	-0.89947	0.101622	-0.223246	0.676224	0.777846	-1.00109	0.0919218	0.879009	0.997543	0.176534	0.412021	0.30224	0.030099	0.773791	0.53196	0.0832399	0.0524104	0.0190267
Q3U9G9	Lbr	Delta(14)-sterol reductase	-0.00844977	0.193298	0.32505	0.3335	0.526798	-0.201748	0.995256	0.839005	0.997543	0.631371	0.702165	0.871623	0.986878	0.708026	0.532241	0.521912	0.32102	0.696005
P48678	Lmna	Prelamin-A/C	-1.29438	-1.0406	0.20247	1.49685	0.456249	-0.253779	0.0798985	0.178206	0.997543	0.055803	0.579445	0.736596	0.0242459	0.0528842	0.532585	0.01346	0.186386	0.438463
P84244	H3f3a	Histone H3.3	0.619783	1.11424	-0.169756	-0.789539	0.324699	-0.494456	0.123628	0.0272567	0.997543	0.0501443	0.590389	0.452451	0.0477653	0.00193172	0.532677	0.0112552	0.203312	0.0975738
P12367	Prkar2a	cAMP-dependent protein kinase type II-alpha regulatory subunit	-0.0472697	0.0220116	-0.302929	-0.255659	-0.233647	-0.0692814	0.951168	0.981623	0.997543	0.696612	0.854041	0.954854	0.921524	0.963402	0.532975	0.59743	0.628844	0.885236
Q8JZU2	Slc25a1	Tricarboxylate transport protein, mitochondrial	-0.613392	-0.197891	0.283663	0.897055	0.699164	-0.415501	0.33354	0.777475	0.997543	0.134347	0.500587	0.718915	0.200461	0.625888	0.534258	0.0541212	0.114708	0.370285
P14148	Rpl7	60S ribosomal protein L7	-0.785213	-1.44655	0.345872	1.13108	-0.315461	0.661333	0.311495	0.1638	0.997543	0.155987	0.847838	0.679633	0.181643	0.0445243	0.534468	0.0700245	0.610599	0.300798
P14142	Slc2a4	Solute carrier family 2, facilitated glucose transporter member 4	-0.716	-0.769634	-0.162449	0.553551	-0.216083	0.0536343	0.103221	0.119568	0.997543	0.180832	0.766113	0.934608	0.0369266	0.0279291	0.535033	0.0871385	0.414331	0.835624
Q99LC5	Etfa	Electron transfer flavoprotein subunit alpha, mitochondrial	0.676355	-0.186841	0.303232	-0.373122	-0.559963	0.863195	0.316752	0.834191	0.997543	0.57153	0.657976	0.455339	0.187171	0.700716	0.53595	0.449157	0.266611	0.10291
Q8K1N4	Spats2	Spermatogenesis-associated serine-rich protein 2	0.203691	0.137716	-0.234603	-0.438294	-0.300578	0.0659747	0.696351	0.861833	0.997543	0.402557	0.79532	0.951581	0.590133	0.74291	0.536436	0.263989	0.480608	0.874751
Q9DC70	Ndufs7	NADH dehydrogenase [ubiquinone] iron-sulfur protein 7, mitochondrial	-0.301885	-0.150624	0.0755338	0.377419	0.226795	-0.151261	0.0965942	0.433125	0.997543	0.0523917	0.466849	0.614241	0.0328485	0.234745	0.537354	0.0122423	0.0890542	0.232944
Q9EPA7	Nmnat1	Nicotinamide/nicotinic acid mononucleotide adenylyltransferase 1	#NAME?	#NAME?	0.141543	Inf	0.29299	-0.151447	0	0	0.997543	0	0.622605	0.785184	NA	NA	0.538818	NA	0.226099	0.511794
Q9D753	Exosc8	Exosome complex component RRP43	-0.724225	-0.743294	-0.202606	0.521619	-0.221675	0.0190689	0.177673	0.262529	0.997543	0.310262	0.815404	0.984637	0.0824055	0.0988576	0.538876	0.184234	0.547315	0.958045
Q99LH2	Ptdss1	Phosphatidylserine synthase 1	-1.03962	-0.233145	-0.168148	0.871473	0.638328	-0.806476	0.0294605	0.599245	0.997543	0.0479518	0.383062	0.299763	0.00412994	0.399497	0.538955	0.0104418	0.0407922	0.015158
Q9D7S7	Rpl22l1	60S ribosomal protein L22-like 1	-1.52597	-0.322138	0.259165	1.78514	1.463	-1.20384	0.10115	0.734962	0.997543	0.0849365	0.360441	0.330204	0.0355046	0.568175	0.539323	0.0262492	0.0259429	0.035732
O54879	Hmgb3	High mobility group protein B3	-0.426104	-0.43296	-0.156331	0.269773	-0.163187	0.00685625	0.231438	0.282506	0.997543	0.440347	0.811787	0.992605	0.118836	0.113857	0.539558	0.300941	0.522375	0.978267
P99029	Prdx5	Peroxiredoxin-5, mitochondrial	-1.5851	-1.62313	0.116412	1.70151	0.0783829	0.0380296	0.00125531	0.00148865	0.997543	0.000927802	0.881586	0.935941	2.35552e-05	1.97992e-05	0.54025	1.3987e-05	0.678039	0.839689
Q91VA6	Poldip2	Polymerase delta-interacting protein 2	-0.795194	-1.16305	0.146122	0.941316	-0.221734	0.367856	0.0620635	0.0296287	0.997543	0.0398981	0.738147	0.531446	0.0165607	0.00254066	0.540412	0.00757813	0.361369	0.149278
Q60710	Samhd1	Deoxynucleoside triphosphate triphosphohydrolase SAMHD1	-1.72495	-1.5604	-0.372649	1.3523	-0.208098	-0.164552	0.0668307	0.119715	0.997543	0.124569	0.906334	0.912726	0.0181703	0.0280629	0.540512	0.0489304	0.730333	0.784889
Q61768	Kif5b	Kinesin-1 heavy chain	#NAME?	#NAME?	-0.337338	Inf	0.0520202	-0.389358	0	0	0.997543	0	0.971892	0.768346	NA	NA	0.540529	NA	0.929572	0.483533
A2AAE1	Kiaa1109	Transmembrane protein KIAA1109	-1.00352	-0.392874	-0.160665	0.842857	0.449983	-0.610648	0.0291637	0.338983	0.997543	0.0466015	0.500213	0.348542	0.00402596	0.157234	0.541168	0.0101087	0.111668	0.0414799
Q99MQ4	Aspn	Asporin	-0.833515	-0.706543	-0.165116	0.668399	-0.038144	-0.126972	0.0517574	0.113178	0.997543	0.0953599	0.965009	0.838757	0.0122423	0.025872	0.541402	0.0325153	0.886503	0.636958
Q5SUC9	Sco1	Protein SCO1 homolog, mitochondrial	-0.066097	0.142417	0.198848	0.264945	0.407362	-0.208514	0.888491	0.799274	0.997543	0.547879	0.624619	0.791305	0.837634	0.660415	0.541989	0.420775	0.228263	0.523029
P01592	Jchain	Immunoglobulin J chain	-0.376927	0.0472453	-0.516747	-0.13982	-0.0925746	-0.424172	0.74507	0.978361	0.997543	0.90543	0.968344	0.83137	0.654759	0.955012	0.542152	0.867514	0.912008	0.615429
Q91YN9	Bag2	BAG family molecular chaperone regulator 2	-1.62762	-1.46864	-0.334838	1.29278	-0.175867	-0.158971	0.0599421	0.108406	0.997543	0.109222	0.908678	0.9074	0.015241	0.0241356	0.544699	0.0404324	0.748263	0.771603
Q02257	Jup	Junction plakoglobin	-0.335401	0.0623677	-0.167647	0.167754	0.230122	-0.397769	0.381155	0.908793	0.997543	0.654815	0.764096	0.568463	0.242074	0.820188	0.545383	0.545131	0.411335	0.172476
Q3TVI8	Pbxip1	Pre-B-cell leukemia transcription factor-interacting protein 1	-0.965534	-0.369864	0.209689	1.17522	0.805359	-0.59567	0.0701427	0.504043	0.997543	0.0400664	0.383062	0.466606	0.0197813	0.29832	0.545894	0.00768443	0.0417237	0.111011
Q9ERA0	Tfcp2	Alpha-globin transcription factor CP2	#NAME?	#NAME?	-0.0773006	Inf	0.320844	-0.398144	0	0	0.997543	0	0.416263	0.322109	NA	NA	0.546605	NA	0.0616862	0.0309007
Q99M04	Lias	Lipoyl synthase, mitochondrial	-0.685231	-0.198235	-0.126586	0.558645	0.36041	-0.486996	0.0459226	0.554602	0.997543	0.0812427	0.500213	0.348542	0.00935461	0.35406	0.547398	0.0242125	0.111492	0.0420666
Q8K4G5	Ablim1	Actin-binding LIM protein 1	-0.272933	0.0616133	0.181343	0.454276	0.515889	-0.334546	0.510873	0.91934	0.997543	0.275513	0.500587	0.658317	0.373451	0.836806	0.548555	0.155293	0.112646	0.281247
Q8BHJ9	Slu7	Pre-mRNA-splicing factor SLU7	-0.73646	-0.376576	0.215836	0.952296	0.57572	-0.359884	0.20201	0.560842	0.997543	0.113451	0.533612	0.690168	0.0969242	0.359909	0.550092	0.0423778	0.137954	0.330028
Q8C0C7	Farsa	Phenylalanine--tRNA ligase alpha subunit	-0.693407	-0.532993	0.0976062	0.791013	0.25802	-0.160414	0.0200858	0.0628861	0.997543	0.0118996	0.533612	0.693676	0.00221485	0.00935368	0.550798	0.000993367	0.138346	0.336047
Q6NVE9	Pptc7	Protein phosphatase PTC7 homolog	-0.295894	-0.652904	0.177618	0.473511	-0.179392	0.35701	0.470536	0.176795	0.997543	0.249676	0.815404	0.631207	0.329929	0.0513567	0.550837	0.135502	0.546956	0.246089
P05064	Aldoa	Fructose-bisphosphate aldolase A	-0.0367992	0.317518	0.286124	0.322923	0.640441	-0.354317	0.962044	0.695834	0.997543	0.617051	0.590389	0.756751	0.938559	0.511937	0.553494	0.504982	0.203675	0.465782
Q8C7H1	Mmaa	Methylmalonic aciduria type A homolog, mitochondrial	-1.65665	-1.08588	0.140832	1.79749	0.71161	-0.570778	0.0189391	0.0800187	0.997543	0.0141583	0.353429	0.348542	0.00197895	0.0141338	0.553516	0.00130436	0.0193158	0.0439187
P43277	Hist1h1d	Histone H1.3	0.270323	0.552052	0.149959	-0.120364	0.431688	-0.28173	0.436151	0.178206	0.997543	0.730151	0.500587	0.658317	0.29786	0.0525753	0.553971	0.633393	0.113284	0.279339
Q9DCT8	Crip2	Cysteine-rich protein 2	-0.314809	-0.471016	-0.152079	0.16273	-0.308286	0.156207	0.379265	0.253963	0.997543	0.638395	0.640961	0.80172	0.239115	0.0935209	0.555978	0.529322	0.248154	0.545555
Q9DB98	Leng1	Leukocyte receptor cluster member 1 homolog	-0.302014	0.127235	-0.214937	0.0870776	0.214313	-0.42925	0.591175	0.879009	0.997543	0.875782	0.841625	0.68537	0.463286	0.77342	0.556094	0.828839	0.59846	0.308233
P97393	Arhgap5	Rho GTPase-activating protein 5	-1.13395	-1.09592	-0.13575	0.998198	-0.0977263	-0.0380233	0.0128515	0.0222932	0.997543	0.0168728	0.877811	0.94926	0.000897871	0.00111188	0.556306	0.00196426	0.67021	0.867737
Q9QY06	Myo9b	Unconventional myosin-IXb	#NAME?	#NAME?	-0.410575	Inf	-0.242721	-0.167854	0	0	0.997543	0	0.902216	0.903272	NA	NA	0.557031	NA	0.719624	0.759845
O55003	Bnip3	BCL2/adenovirus E1B 19 kDa protein-interacting protein 3	-1.25614	-0.815696	-0.700067	0.556076	-0.259621	-0.440447	0.494794	0.739382	0.997543	0.761227	0.9473	0.889871	0.357768	0.576509	0.557734	0.67476	0.843733	0.73888
Q9CQQ7	Atp5pb	ATP synthase F(0) complex subunit B1, mitochondrial	-0.486184	-0.240699	-0.197739	0.288445	0.0477456	-0.245485	0.302065	0.668605	0.997543	0.530656	0.965009	0.75924	0.171628	0.478528	0.558359	0.399031	0.886423	0.470115
Q63918	Cavin2	Caveolae-associated protein 2	-0.323715	-0.434926	-0.24089	0.0828255	-0.3521	0.111211	0.565821	0.509601	0.997543	0.883593	0.756387	0.912726	0.435796	0.302456	0.558517	0.839004	0.398306	0.785239
P10711	Tcea1	Transcription elongation factor A protein 1	-0.725129	-0.472527	0.100961	0.826089	0.353562	-0.252601	0.0705326	0.244154	0.997543	0.0514456	0.44058	0.568463	0.0201267	0.0868811	0.559397	0.0117196	0.0737102	0.173116
Q9EPC1	Parva	Alpha-parvin	-0.135838	-0.577562	0.324698	0.460536	-0.117025	0.441723	0.870024	0.517245	0.997543	0.541897	0.9473	0.734392	0.805578	0.310863	0.559932	0.413458	0.831986	0.432007
P56135	Atp5mf	ATP synthase subunit f, mitochondrial	0.0796892	0.439988	0.224266	0.144576	0.584565	-0.360299	0.887426	0.470383	0.997543	0.784917	0.549909	0.711986	0.83439	0.267185	0.560116	0.705374	0.151735	0.357359
P0C605	Prkg1	cGMP-dependent protein kinase 1	-0.389832	-0.448048	-0.245127	0.144706	-0.303343	0.0582159	0.545805	0.554602	0.997543	0.823313	0.79532	0.956638	0.416245	0.353812	0.562788	0.757807	0.476794	0.889373
O35459	Ech1	Delta(3,5)-Delta(2,4)-dienoyl-CoA isomerase, mitochondrial	-0.800392	-1.10528	0.166056	0.966448	-0.138829	0.304885	0.0699826	0.0386568	0.997543	0.0406415	0.854041	0.679633	0.0196163	0.00385604	0.562864	0.00793088	0.627453	0.300006
P01804	HVM35	Ig heavy chain V-III region HPC76 (Fragment)	-1.49358	-2.68122	0.675884	2.16946	-0.511764	1.18765	0.36366	0.314051	0.997543	0.197758	0.908678	0.764113	0.22591	0.137577	0.563848	0.0976972	0.754824	0.476764
Q8BMF4	Dlat	Dihydrolipoyllysine-residue acetyltransferase component of pyruvate dehydrogenase complex, mitochondrial	#NAME?	#NAME?	1.01905	Inf	-1.10936	2.12841	0	0	0.997543	0	0.814096	0.632877	NA	NA	0.564683	NA	0.531798	0.250266
Q8K019	Bclaf1	Bcl-2-associated transcription factor 1	-0.839282	-0.353081	-0.131065	0.708217	0.355136	-0.486201	0.0329403	0.321632	0.997543	0.0514822	0.541199	0.387404	0.00490777	0.144359	0.564764	0.0117873	0.142334	0.0564903
P18760	Cfl1	Cofilin-1	-0.161002	-0.314977	0.0968181	0.25782	-0.0571572	0.153975	0.486751	0.244065	0.997543	0.266866	0.907338	0.718398	0.347445	0.0866299	0.564968	0.148631	0.732238	0.367745
Q923D5	Wbp11	WW domain-binding protein 11	-0.264745	0.168702	-0.287282	-0.0225366	0.146165	-0.433447	0.701105	0.8564	0.997543	0.969689	0.918796	0.723076	0.597828	0.735379	0.567649	0.963854	0.769444	0.394784
P14094	Atp1b1	Sodium/potassium-transporting ATPase subunit beta-1	-0.301949	-0.00160501	0.17762	0.47957	0.477965	-0.300344	0.480979	0.997494	0.997543	0.264748	0.545805	0.701999	0.340762	0.995836	0.567759	0.146343	0.147527	0.343188
P41105	Rpl28	60S ribosomal protein L28	-2.49648	-0.909289	-0.276064	2.22042	1.31113	-1.58719	0.0133239	0.291308	0.997543	0.0167685	0.38091	0.30224	0.000996804	0.121318	0.568459	0.00193807	0.0385666	0.0178931
P09542	Myl3	Myosin light chain 3	0.381026	0.695619	0.225356	-0.15567	0.539949	-0.314593	0.483297	0.269632	0.997543	0.777714	0.579445	0.734392	0.344166	0.103774	0.568537	0.692046	0.192073	0.430576
Q9R0G7	Zeb2	Zinc finger E-box-binding homeobox 2	-0.707254	0.0527231	-0.239834	0.46742	0.520143	-0.759977	0.286784	0.957711	0.997543	0.468763	0.634349	0.453565	0.159324	0.909849	0.569291	0.332611	0.236458	0.100405
P01648	KV5AF	Ig kappa chain V-V region HP 91A3	1.31918	0.0411761	0.538739	-0.780436	-0.73926	1.278	0.31438	0.982082	0.997543	0.543372	0.776989	0.577549	0.18431	0.964939	0.569326	0.415038	0.43908	0.1969
Q9WVB4	Slit3	Slit homolog 3 protein	-0.530431	-0.176837	-0.223175	0.307256	0.130419	-0.353595	0.329819	0.791359	0.997543	0.562241	0.907441	0.72052	0.196836	0.651352	0.569989	0.438397	0.738161	0.375467
Q99M31	Hspa14	Heat shock 70 kDa protein 14	-0.952297	-0.942702	0.113173	1.06547	0.122768	-0.00959518	0.0133578	0.0226737	0.997543	0.00850831	0.814096	0.984637	0.0010795	0.0011497	0.570304	0.000527316	0.538823	0.961211
P29788	Vtn	Vitronectin	-0.181855	0.512742	0.207412	0.389267	0.90201	-0.694598	0.720329	0.372408	0.997543	0.440261	0.361009	0.424268	0.619071	0.182954	0.571616	0.300513	0.0333928	0.0836815
Q8BJZ4	Mrps35	28S ribosomal protein S35, mitochondrial	0.0840792	-0.584219	0.262876	0.178797	-0.405422	0.668298	0.917252	0.480326	0.997543	0.80378	0.750023	0.568463	0.870154	0.277229	0.572024	0.729057	0.391067	0.175591
Q8CBE3	Wdr37	WD repeat-containing protein 37	-0.191477	-0.864223	0.157925	0.349401	-0.514822	0.672747	0.619064	0.0764172	0.997543	0.362964	0.466849	0.332234	0.495564	0.0121963	0.572217	0.228899	0.0911767	0.0364615
P05132	Prkaca	cAMP-dependent protein kinase catalytic subunit alpha	-5.36046	-5.68592	-0.165531	5.19493	-0.49099	0.325459	0.00165398	0.00229135	0.997543	0.00188135	0.574831	0.696829	3.61983e-05	3.61892e-05	0.573705	4.21943e-05	0.171394	0.338521
Q8CJ53	Trip10	Cdc42-interacting protein 4	-0.768024	-0.945471	-0.113846	0.654178	-0.291292	0.177447	0.100143	0.100367	0.997543	0.140378	0.624277	0.737109	0.0350668	0.0208021	0.573876	0.0584323	0.227248	0.440116
Q9D8X2	Ccdc124	Coiled-coil domain-containing protein 124	-0.0450321	0.440008	-0.217085	-0.172053	0.267955	-0.48504	0.942886	0.473501	0.997543	0.74929	0.800261	0.608489	0.906377	0.269616	0.57456	0.655158	0.49068	0.227373
Q9DBG7	Srpra	Signal recognition particle receptor subunit alpha	-0.983995	0.0035695	0.276484	1.26048	1.26405	-0.987565	0.163525	0.996783	0.997543	0.0878944	0.360441	0.411587	0.0710261	0.994162	0.574885	0.028562	0.0282297	0.0701975
Q62095	Ddx3y	ATP-dependent RNA helicase DDX3Y	-0.465683	0.625142	-0.289775	0.175908	0.80105	-1.09082	0.512091	0.444075	0.997543	0.805932	0.543527	0.392454	0.375879	0.243632	0.575671	0.732359	0.145439	0.0593349
Q61103	Dpf2	Zinc finger protein ubi-d4	-3.47635	-3.09768	-0.163785	3.31257	0.214882	-0.378667	0.00334694	0.00826735	0.997543	0.00376644	0.789655	0.601528	0.000115509	0.000219913	0.576805	0.000151415	0.468384	0.221591
Q99LT0	Dpy30	Protein dpy-30 homolog	#NAME?	#NAME?	-0.0797085	Inf	1.11754	-1.19725	0	0	0.997543	0	0.290597	0.236854	NA	NA	0.57693	NA	0.00733159	0.00508791
Q91ZW3	Smarca5	SWI/SNF-related matrix-associated actin-dependent regulator of chromatin subfamily A member 5	-1.23385	-0.986005	-0.119672	1.11418	0.128173	-0.247845	0.00687049	0.0246317	0.997543	0.00937184	0.817736	0.651329	0.000325258	0.00137184	0.576952	0.000635778	0.550784	0.262931
C0HKE9	Hist1h2ap	Histone H2A type 1-P	0.796226	-1.66517	0.491385	-0.304841	-1.97001	2.46139	0.511317	0.289908	0.997543	0.803502	0.44058	0.327199	0.37488	0.119588	0.577027	0.727459	0.0741924	0.0344023
Q64152	Btf3	Transcription factor BTF3	-0.610005	-0.47828	0.417065	1.02707	0.54879	-0.131725	0.549835	0.703223	0.997543	0.31674	0.789655	0.945216	0.420557	0.524348	0.577578	0.190734	0.46691	0.859097
Q9Z2Z6	Slc25a20	Mitochondrial carnitine/acylcarnitine carrier protein	-1.12527	-0.252818	-0.182437	0.942836	0.690018	-0.872455	0.0401457	0.641621	0.997543	0.0655683	0.412021	0.310451	0.00726542	0.445348	0.578378	0.0172432	0.0598501	0.0242973
Q5U4D9	Thoc6	THO complex subunit 6 homolog	-0.604437	-0.0785188	-0.10454	0.499898	0.421379	-0.525919	0.133953	0.878319	0.997543	0.193299	0.412021	0.312411	0.0535586	0.766106	0.579148	0.094772	0.0560839	0.0256546
Q99NH2	Pard3	Partitioning defective 3 homolog	-0.971831	-0.468184	-0.162305	0.809525	0.341341	-0.503646	0.0445178	0.309122	0.997543	0.0735183	0.648462	0.466606	0.00860544	0.13439	0.57958	0.0205222	0.259285	0.110971
Q66JZ4	TCAIM	T-cell activation inhibitor, mitochondrial	-1.14914	-0.783661	-0.141641	1.0075	0.223841	-0.365482	0.0167204	0.0777882	0.997543	0.0232514	0.749103	0.568463	0.00157634	0.0127384	0.579693	0.00341162	0.388353	0.174729
P62983	Rps27a	Ubiquitin-40S ribosomal protein S27a	-1.17246	-0.549832	-0.159226	1.01323	0.463399	-0.622625	0.0230158	0.236497	0.997543	0.0358782	0.522315	0.385424	0.00281199	0.0815846	0.579991	0.00631024	0.131781	0.0541309
Q6A085	Znf629	Zinc finger protein 629	-0.694117	-0.544645	-0.236991	0.457126	-0.0875186	-0.149472	0.297711	0.369797	0.997543	0.377536	0.931261	0.882057	0.168152	0.18051	0.580519	0.240624	0.798122	0.722869
Q9D787	Ppil2	RING-type E3 ubiquitin-protein ligase PPIL2	-0.316973	-0.357198	-0.176267	0.140706	-0.216492	0.0402254	0.471471	0.480326	0.997543	0.751024	0.808296	0.961548	0.331379	0.277495	0.581097	0.658449	0.500098	0.898841
Q8BSF4	Pisd	Phosphatidylserine decarboxylase proenzyme, mitochondrial	-0.67984	-0.462136	0.147306	0.827145	0.365009	-0.217703	0.0909413	0.275569	0.997543	0.0522083	0.579445	0.732879	0.0292421	0.109285	0.581575	0.0121557	0.192551	0.420717
Q9CZ57	Nsun4	5-methylcytosine rRNA methyltransferase NSUN4	-0.899276	-0.803339	-0.222314	0.676962	-0.126377	-0.0959368	0.126445	0.21726	0.997543	0.227369	0.908678	0.924991	0.0492794	0.07242	0.58279	0.119512	0.753244	0.811127
Q61136	Prpf4b	Serine/threonine-protein kinase PRP4 homolog	#NAME?	#NAME?	0.231378	Inf	0.192728	0.0386495	0	0	0.997543	0	0.860742	0.972972	NA	NA	0.582797	NA	0.645937	0.925928
O54774	Ap3d1	AP-3 complex subunit delta-1	-0.64987	-0.208769	-0.186285	0.463585	0.254816	-0.441101	0.176099	0.712012	0.997543	0.318394	0.784004	0.586083	0.0809344	0.539188	0.582814	0.192172	0.456236	0.212364
P51174	Acadl	Long-chain specific acyl-CoA dehydrogenase, mitochondrial	-0.707844	-0.980103	-0.0837443	0.6241	-0.356004	0.272259	0.0147844	0.00658495	0.997543	0.0204927	0.383062	0.453565	0.00129426	0.000153266	0.582921	0.00274609	0.0410509	0.0999023
P04370	Mbp	Myelin basic protein	-0.652631	-0.515414	0.93768	1.59031	1.0749	-0.137217	0.853348	0.927696	0.997543	0.624198	0.867554	0.984637	0.783673	0.859063	0.58293	0.513891	0.653982	0.953741
Q9Z1J3	Nfs1	Cysteine desulfurase, mitochondrial	-0.935046	-0.689889	0.252287	1.18733	0.497444	-0.245157	0.156303	0.338787	0.997543	0.085817	0.679952	0.817487	0.0670997	0.156862	0.58349	0.0275538	0.292633	0.593973
P42669	Pura	Transcriptional activator protein Pur-alpha	#NAME?	#NAME?	0.138431	Inf	0.745238	-0.606807	0	0	0.997543	0	0.353429	0.348542	NA	NA	0.583501	NA	0.0206287	0.0441351
Q99KI0	Aco2	Aconitate hydratase, mitochondrial	0.041975	-0.732858	0.178236	0.136261	-0.596596	0.774833	0.936607	0.169513	0.997543	0.761227	0.466849	0.332712	0.896399	0.0469226	0.583851	0.674137	0.0924783	0.0380461
Q9QXS1	Plec	Plectin	#NAME?	#NAME?	-0.274696	Inf	0.511324	-0.78602	0	0	0.997543	0	0.703975	0.531446	NA	NA	0.583962	NA	0.322924	0.148929
Q8BMJ2	Lars	Leucine--tRNA ligase, cytoplasmic	0.208206	-0.149279	0.208709	0.000503807	-0.148775	0.357485	0.694489	0.829438	0.997543	0.998941	0.891967	0.712913	0.587121	0.69568	0.586234	0.998941	0.696646	0.359863
P61514	Rpl37a	60S ribosomal protein L37a	-0.232621	0.237362	-0.259763	-0.0271423	0.21022	-0.469984	0.724902	0.772346	0.997543	0.963792	0.871848	0.693676	0.626051	0.619142	0.587051	0.954308	0.659218	0.335945
Q6P542	Abcf1	ATP-binding cassette sub-family F member 1	-0.781077	-0.603307	-0.154762	0.626315	0.0230083	-0.17777	0.0738475	0.188475	0.997543	0.130168	0.97239	0.797292	0.0215699	0.0590648	0.588113	0.0518198	0.935219	0.535121
P01867	Igh-3	Ig gamma-2B chain C region	-0.870508	-0.839527	0.277097	1.1476	0.308078	-0.0309812	0.224208	0.29691	0.997543	0.122549	0.815596	0.984637	0.114369	0.125872	0.588213	0.0477263	0.548096	0.951267
Q9CRB9	Chchd3	MICOS complex subunit Mic19	-0.354646	-0.396298	-0.195546	0.1591	-0.237198	0.0416518	0.478052	0.542186	0.997543	0.751024	0.822307	0.968987	0.338016	0.338254	0.588428	0.658561	0.55791	0.91701
Q3UMC0	Spata5	ATPase family protein 2 homolog	-0.325223	-0.21196	-0.115931	0.209291	-0.00266851	-0.113263	0.276755	0.537439	0.997543	0.474019	0.994536	0.819949	0.152778	0.333274	0.588735	0.339039	0.989974	0.597185
Q8K2B3	Sdha	Succinate dehydrogenase [ubiquinone] flavoprotein subunit, mitochondrial	-0.281364	-0.303018	0.212559	0.493923	0.190905	0.0216541	0.605026	0.642029	0.997543	0.362964	0.854041	0.984637	0.479234	0.447232	0.590395	0.228904	0.628164	0.955855
Q62186	Ssr4	Translocon-associated protein subunit delta	#NAME?	#NAME?	0.195023	Inf	-0.325151	0.520174	0	0	0.997543	0	0.741226	0.568681	NA	NA	0.591005	NA	0.380652	0.180928
Q7TMF3	Ndufa12	NADH dehydrogenase [ubiquinone] 1 alpha subcomplex subunit 12	-0.0969433	-0.854441	-0.228942	-0.131999	-0.986439	0.757497	0.875575	0.212272	0.997543	0.822069	0.383062	0.453565	0.818681	0.0702278	0.591145	0.755284	0.0424649	0.101295
Q9CR42	Ankrd1	Ankyrin repeat domain-containing protein 1	-0.243933	0.0923952	0.204398	0.448331	0.540726	-0.336329	0.646334	0.900976	0.997543	0.395395	0.5775	0.720998	0.526098	0.808107	0.59383	0.25787	0.179973	0.387517
A2ASS6	Ttn	Titin	-0.358086	0.0138251	0.112793	0.470879	0.484704	-0.371911	0.2296	0.975878	0.997543	0.126373	0.386732	0.457188	0.117506	0.94767	0.595695	0.0499564	0.0449449	0.105964
Q9R1R2	Trim3	Tripartite motif-containing protein 3	-0.550504	-0.548247	-0.0678679	0.482636	-0.0656108	-0.00225713	0.0194858	0.0284159	0.997543	0.028973	0.846718	0.993454	0.00209948	0.00215116	0.597104	0.00445718	0.609145	0.985845
Q9D2G2	Dlst	Dihydrolipoyllysine-residue succinyltransferase component of 2-oxoglutarate dehydrogenase complex, mitochondrial	#NAME?	#NAME?	0.230125	Inf	-0.691409	0.921534	0	0	0.997543	0	0.543527	0.404203	NA	NA	0.597303	NA	0.144906	0.0670052
P63242	Eif5a	Eukaryotic translation initiation factor 5A-1	-1.06925	-1.34256	-0.179738	0.889509	-0.453047	0.273309	0.0497508	0.0354661	0.997543	0.0849365	0.590389	0.734392	0.0113489	0.0034076	0.597498	0.0262211	0.203241	0.427443
Q7TQ48	Srl	Sarcalumenin	-1.26696	-0.816764	-0.143513	1.12344	0.306678	-0.450191	0.0147663	0.0800187	0.997543	0.0200528	0.664118	0.490477	0.00126781	0.0140524	0.597557	0.00260572	0.273933	0.122949
Q69ZS7	Hbs1l	HBS1-like protein	-0.453449	-0.42785	0.0601657	0.513614	0.0857639	-0.0255982	0.0250819	0.043036	0.997543	0.0153325	0.78424	0.928487	0.00333581	0.00461484	0.599364	0.00160516	0.458073	0.821848
P83940	Eloc	Elongin-C	-0.734581	-0.921811	0.329441	1.06402	0.142211	0.18723	0.447571	0.405575	0.997543	0.277034	0.943303	0.904843	0.309306	0.211384	0.599684	0.156382	0.81926	0.763874
P08249	Mdh2	Malate dehydrogenase, mitochondrial	-0.14771	-0.90997	0.156415	0.304125	-0.605845	0.76226	0.721149	0.0785522	0.997543	0.458209	0.433369	0.313204	0.620383	0.0131247	0.600285	0.319822	0.0675687	0.0288775
Q02566	Myh6	Myosin-6	0.170553	0.45843	0.199661	0.0291078	0.487538	-0.287878	0.744741	0.44683	0.997543	0.955891	0.61252	0.749393	0.65375	0.245886	0.600387	0.938585	0.21967	0.454352
Q3UHX2	Pdap1	28 kDa heat- and acid-stable phosphoprotein	-0.0978032	-0.262881	-0.245461	-0.147658	-0.410538	0.165077	0.887343	0.73902	0.997543	0.818698	0.749103	0.882057	0.833565	0.575612	0.600701	0.751502	0.388772	0.723544
Q9JLZ3	Auh	Methylglutaconyl-CoA hydratase, mitochondrial	-0.797482	-0.533724	-0.0874416	0.71004	0.176316	-0.263758	0.0133917	0.0684781	0.997543	0.0185216	0.686857	0.516126	0.0011047	0.0105307	0.601254	0.00223376	0.304577	0.139429
Q9CQC7	Ndufb4	NADH dehydrogenase [ubiquinone] 1 beta subcomplex subunit 4	-0.286833	-0.420071	0.0992154	0.386048	-0.0340221	0.133238	0.279649	0.174644	0.997543	0.151131	0.956167	0.769693	0.154654	0.0503267	0.60149	0.067305	0.856749	0.48616
P28352	Apex1	DNA-(apurinic or apyrimidinic site) lyase	0.261216	0.00777323	0.300432	0.0392159	0.0469892	0.253443	0.689838	0.990079	0.997543	0.953173	0.96947	0.816573	0.580091	0.981026	0.602497	0.932417	0.919081	0.590966
P14602	Hspb1	Heat shock protein beta-1	-0.616026	-0.785149	-0.155105	0.460922	-0.324227	0.169122	0.151845	0.111419	0.997543	0.264748	0.679952	0.809724	0.0636523	0.0253772	0.602818	0.146153	0.290327	0.571095
P38647	Hspa9	Stress-70 protein, mitochondrial	-0.412109	-0.0979543	-0.226137	0.185972	0.0880175	-0.314155	0.489961	0.908793	0.997543	0.75725	0.9473	0.760515	0.352536	0.820406	0.602837	0.667826	0.838308	0.473352
Q9ERU3	Znf22	Zinc finger protein 22	-0.875628	-0.78265	0.104592	0.98022	0.19757	-0.0929781	0.0187847	0.038022	0.997543	0.0117716	0.718258	0.841873	0.00192907	0.0036979	0.603323	0.000966176	0.336825	0.643519
Q8BFW7	Lpp	Lipoma-preferred partner homolog	-0.530274	-0.33807	-0.334661	0.195612	-0.142457	-0.192204	0.593455	0.804363	0.997543	0.843702	0.9473	0.914263	0.467071	0.667294	0.603629	0.784232	0.841701	0.787877
Q60936	Coq8a	Atypical kinase COQ8A, mitochondrial	-0.588129	-0.107181	-0.0946751	0.493454	0.386272	-0.480947	0.0467638	0.725512	0.997543	0.0774196	0.412021	0.310451	0.00998098	0.5577	0.603672	0.0226216	0.0585723	0.0252554
E9Q3S4	Map3k19	Mitogen-activated protein kinase kinase kinase 19	-0.626266	-0.357663	-0.27295	0.353316	-0.0043468	-0.268603	0.390474	0.686087	0.997543	0.617051	0.995265	0.82945	0.250784	0.499595	0.604161	0.50467	0.993354	0.609834
P70404	Idh3g	Isocitrate dehydrogenase [NAD] subunit gamma 1, mitochondrial	-0.183155	-0.595507	0.189822	0.372977	-0.222531	0.412353	0.71905	0.30015	0.997543	0.458209	0.815228	0.657189	0.616761	0.128992	0.604215	0.320056	0.544717	0.274911
Q8BN57	CC033	Protein C3orf33 homolog	-0.0280379	0.13553	0.0951568	0.123195	0.258725	-0.163568	0.932276	0.695834	0.997543	0.657372	0.579445	0.720998	0.890685	0.513055	0.605427	0.55104	0.184928	0.383528
Q9D915	Tcim	Transcriptional and immune response regulator	-0.228885	-0.757078	0.227491	0.456376	-0.300702	0.528193	0.737393	0.381877	0.997543	0.501497	0.815228	0.679633	0.642426	0.190527	0.606688	0.367512	0.544612	0.302523
Q8BG95	Ppp1r12b	Protein phosphatase 1 regulatory subunit 12B	-0.560453	-0.0480086	0.137175	0.697628	0.649619	-0.512444	0.148651	0.926417	0.997543	0.0849849	0.372278	0.420879	0.0616878	0.857075	0.609538	0.0269563	0.0359868	0.0823627
Q8BSY0	Asph	Aspartyl/asparaginyl beta-hydroxylase	-0.681448	-1.05889	0.118043	0.799491	-0.259396	0.377439	0.0600996	0.0247342	0.997543	0.0384413	0.669099	0.497361	0.0155179	0.00142841	0.610145	0.00705079	0.277257	0.128253
O70503	Hsd17b12	Very-long-chain 3-oxoacyl-CoA reductase	-1.10339	-0.438831	-0.100506	1.00288	0.564048	-0.664554	0.00820487	0.17408	0.997543	0.0101527	0.353429	0.250345	0.000400574	0.0496337	0.611015	0.00074551	0.0178696	0.00808757
Q52KI8	Srrm1	Serine/arginine repetitive matrix protein 1	-0.204455	-0.289808	0.116377	0.320832	0.0310241	0.0853529	0.518443	0.420386	0.997543	0.310262	0.965009	0.874934	0.381413	0.22562	0.612342	0.184169	0.891701	0.709079
Q8BKT7	Thoc5	THO complex subunit 5 homolog	-0.993861	-0.977077	-0.119566	0.874294	-0.102783	-0.0167833	0.0352554	0.0515807	0.997543	0.0483756	0.874476	0.984233	0.00566817	0.00617425	0.613328	0.0105746	0.663211	0.942913
Q8CCF0	Prpf31	U4/U6 small nuclear ribonucleoprotein Prp31	-0.0264704	0.230657	0.118668	0.145139	0.375795	-0.257127	0.950903	0.589493	0.997543	0.685041	0.533612	0.667717	0.919215	0.390055	0.61449	0.582343	0.139084	0.291069
Q00899	Yy1	Transcriptional repressor protein YY1	-0.32868	0.401395	0.3231	0.651779	1.05317	-0.730075	0.710891	0.708256	0.997543	0.459451	0.510834	0.657043	0.608566	0.5334	0.614562	0.321466	0.126087	0.270488
Q924H2	Med15	Mediator of RNA polymerase II transcription subunit 15	2.34439	2.54587	-0.208072	-2.55246	-0.00659006	-0.201482	0.0138678	0.0169511	0.997543	0.00988299	0.992573	0.83526	0.00116733	0.000722421	0.617503	0.000711485	0.987261	0.628487
P14152	Mdh1	Malate dehydrogenase, cytoplasmic	0.120305	-0.759961	0.26131	0.141005	-0.618956	0.880266	0.875575	0.357019	0.997543	0.846067	0.643615	0.481072	0.817773	0.170942	0.619	0.787254	0.255379	0.119622
Q9QXN3	Trip4	Activating signal cointegrator 1	-0.661525	-0.691856	0.0706185	0.732144	0.0402874	0.0303311	0.0147844	0.0206407	0.997543	0.00963025	0.921356	0.931325	0.00128291	0.000970705	0.619131	0.000677505	0.775538	0.82983
Q04750	Top1	DNA topoisomerase 1	-0.703347	-0.235254	-0.207084	0.496264	0.26101	-0.468093	0.229356	0.737508	0.997543	0.388317	0.814096	0.657995	0.117188	0.573208	0.619167	0.250508	0.532937	0.276227
P63001	Rac1	Ras-related C3 botulinum toxin substrate 1	-0.530903	-0.344947	0.167662	0.698565	0.353618	-0.185956	0.263308	0.524053	0.997543	0.146829	0.686857	0.814348	0.140583	0.318965	0.619475	0.0635767	0.30772	0.582481
P51410	Rpl9	60S ribosomal protein L9	-0.236546	-0.242411	-0.0442844	0.192262	-0.0501491	0.00586465	0.0807135	0.104919	0.997543	0.137273	0.828948	0.984637	0.0251381	0.0226298	0.620842	0.0559898	0.576222	0.947354
Q3TIV5	Zc3h15	Zinc finger CCCH domain-containing protein 15	-0.766042	-0.817521	-0.0904471	0.675595	-0.141926	0.0514789	0.02145	0.0261227	0.997543	0.0311854	0.776989	0.910192	0.00249166	0.00169374	0.62251	0.00506034	0.444987	0.778168
P62751	Rpl23a	60S ribosomal protein L23a	-0.377684	-0.316451	-0.179108	0.198576	-0.117875	-0.0612328	0.450535	0.592183	0.997543	0.687572	0.908418	0.948603	0.312492	0.39282	0.62303	0.586431	0.745209	0.865609
Q8BWT1	Acaa2	3-ketoacyl-CoA thiolase, mitochondrial	-0.459178	-0.320922	-0.117084	0.342094	0.0211719	-0.138256	0.174634	0.389426	0.997543	0.295767	0.971892	0.802575	0.0799298	0.19876	0.623034	0.173647	0.928626	0.562823
P63094	Gnas	Guanine nucleotide-binding protein G(s) subunit alpha isoforms short	-0.657039	-0.485622	0.150487	0.807527	0.321905	-0.171418	0.13986	0.314493	0.997543	0.0842274	0.686857	0.812807	0.0565092	0.138293	0.623685	0.0255363	0.306886	0.577132
Q3TL26	Tfb2m	Dimethyladenosine transferase 2, mitochondrial	#NAME?	#NAME?	-0.0561882	Inf	0.0217882	-0.0779764	0	0	0.997543	0	0.950431	0.779701	NA	NA	0.624212	NA	0.847976	0.500723
Q922P9	Glyr1	Putative oxidoreductase GLYR1	#NAME?	#NAME?	-0.160582	Inf	-0.207474	0.0468917	0	0	0.997543	0	0.814096	0.954854	NA	NA	0.624514	NA	0.530003	0.885237
P58281	Opa1	Dynamin-like 120 kDa protein, mitochondrial	-0.440072	-0.334195	-0.102303	0.337769	0.00357339	-0.105877	0.146234	0.310984	0.997543	0.244601	0.992573	0.83137	0.0604386	0.135716	0.625278	0.132134	0.986282	0.613444
Q9WVA2	Timm8a1	Mitochondrial import inner membrane translocase subunit Tim8 A	#NAME?	#NAME?	0.334734	Inf	-0.359519	0.694253	0	0	0.997543	0	0.841625	0.719705	NA	NA	0.625356	NA	0.600878	0.373938
Q8BIF9	Znf787	Zinc finger protein 787	#NAME?	#NAME?	0.0888199	Inf	-0.541493	0.630313	0	0	0.997543	0	0.361009	0.313204	NA	NA	0.625443	NA	0.0323149	0.0267702
Q91YJ5	Mtif2	Translation initiation factor IF-2, mitochondrial	-0.644764	-0.338904	-0.178927	0.465837	0.126933	-0.30586	0.213055	0.5661	0.997543	0.357091	0.906334	0.730424	0.105574	0.365719	0.626353	0.224005	0.728798	0.412046
Q791V5	Mtch2	Mitochondrial carrier homolog 2	-0.547229	-0.646953	0.136985	0.684214	0.0372604	0.0997247	0.17307	0.1638	0.997543	0.100566	0.965029	0.882057	0.0785223	0.0442961	0.627375	0.0357597	0.894202	0.722835
P18526	HVM55	Ig heavy chain V region 345	-1.39434	-2.18484	0.605358	1.9997	-0.185147	0.790506	0.422007	0.233995	0.997543	0.205275	0.960086	0.79459	0.281693	0.0803323	0.628167	0.103669	0.867438	0.52963
Q99LC8	Eif2b1	Translation initiation factor eIF-2B subunit alpha	-0.42813	0.0416529	-0.304998	0.123133	0.164786	-0.469783	0.622201	0.975878	0.997543	0.887243	0.931261	0.752319	0.50017	0.946917	0.628504	0.844144	0.792677	0.460745
E9Q4N7	Arid1b	AT-rich interactive domain-containing protein 1B	-3.79808	-3.03676	-0.199594	3.59849	0.561725	-0.76132	0.00929316	0.0247342	0.997543	0.00937184	0.590389	0.453565	0.000474292	0.00154203	0.62862	0.000633932	0.201623	0.0999909
Q9WTI7	Myo1c	Unconventional myosin-Ic	-0.961517	-0.589703	-0.0936685	0.867849	0.278146	-0.371814	0.0128515	0.079195	0.997543	0.0154113	0.575779	0.420879	0.000863786	0.0133029	0.628745	0.00162933	0.173878	0.0811042
Q9D1J3	Sarnp	SAP domain-containing ribonucleoprotein	-1.66313	-0.429554	-0.448256	1.21487	0.785317	-1.23357	0.206433	0.787552	0.997543	0.342196	0.75987	0.578376	0.100263	0.644182	0.63004	0.211794	0.405919	0.205517
Q9JLQ2	Git2	ARF GTPase-activating protein GIT2	-0.537898	-0.580772	0.133429	0.671327	0.0905549	0.0428737	0.17307	0.193077	0.997543	0.100684	0.908283	0.951581	0.078507	0.0611461	0.630431	0.0360067	0.743014	0.876305
Q8CGP2	Hist1h2bp	Histone H2B type 1-P	-1.19562	-0.0337428	-0.240125	0.955497	0.921754	-1.16188	0.10462	0.975878	0.997543	0.175962	0.466849	0.348542	0.0378676	0.945829	0.631275	0.0823806	0.091805	0.0422428
Q9CQJ4	Rnf2	E3 ubiquitin-protein ligase RING2	0.749206	0.669997	-0.494579	-1.24379	-0.573789	0.0792099	0.495631	0.686239	0.997543	0.388317	0.854041	0.981145	0.35879	0.500276	0.631626	0.250964	0.630084	0.937472
O54724	Cavin1	Caveolae-associated protein 1	-0.314487	-0.332838	-0.165226	0.149261	-0.183577	0.0183506	0.50834	0.547341	0.997543	0.754499	0.838936	0.984637	0.370985	0.34519	0.631917	0.664768	0.595208	0.957252
Q8CGF7	Tcerg1	Transcription elongation regulator 1	0.64816	-0.208377	0.284977	-0.363183	-0.571559	0.856536	0.375639	0.804363	0.997543	0.655086	0.738147	0.527248	0.235565	0.666819	0.632143	0.547003	0.364897	0.145542
Q3THE2	Myl12b	Myosin regulatory light chain 12B	-0.282567	-1.31037	0.3526	0.635168	-0.6752	1.0278	0.781642	0.266809	0.997543	0.529655	0.738341	0.572896	0.700715	0.10182	0.632412	0.396575	0.36891	0.185282
P01844	Iglc2	Ig lambda-2 chain C region	#NAME?	#NAME?	0.316485	Inf	0.0583628	0.258122	0	0	0.997543	0	0.971892	0.871623	NA	NA	0.635025	NA	0.929568	0.6977
P62270	Rps18	40S ribosomal protein S18	-0.52144	0.972203	-0.15459	0.36685	1.33905	-1.49364	0.255976	0.0813867	0.997543	0.414705	0.198675	0.184407	0.13469	0.0146131	0.63505	0.275428	0.00271302	0.00141525
Q9DD18	Dtd1	D-aminoacyl-tRNA deacylase 1	-1.22344	-1.13798	0.112725	1.33616	0.198179	-0.085454	0.0506097	0.0958662	0.997543	0.0411322	0.789655	0.89685	0.0117498	0.0193644	0.635425	0.00826779	0.463657	0.74626
P01657	KV3A5	Ig kappa chain V-III region PC 2413	-0.273272	-1.64859	1.491	1.76427	0.115678	1.37532	0.955585	0.706674	0.997543	0.617051	0.983019	0.854614	0.929662	0.529769	0.637064	0.503492	0.963479	0.662441
Q9CR61	Ndufb7	NADH dehydrogenase [ubiquinone] 1 beta subcomplex subunit 7	-0.431162	-0.248231	0.102467	0.533629	0.285399	-0.182931	0.167449	0.473767	0.997543	0.098589	0.600088	0.728724	0.0740498	0.270949	0.638551	0.034597	0.21104	0.408898
Q3UHD2	Gfod1	Glucose-fructose oxidoreductase domain-containing protein 1	-0.960481	-0.843082	0.21973	1.18021	0.337129	-0.117399	0.154454	0.262529	0.997543	0.0915355	0.79532	0.921735	0.065526	0.0981136	0.638726	0.0306272	0.475559	0.800932
Q99KK9	Hars2	Probable histidine--tRNA ligase, mitochondrial	-0.896222	-0.421187	0.166301	1.06252	0.641336	-0.475035	0.0924793	0.455781	0.997543	0.058907	0.472453	0.577549	0.030515	0.252707	0.63953	0.0144555	0.0973667	0.201918
Q9D1R9	Rpl34	60S ribosomal protein L34	0.00406013	0.627693	-0.172015	-0.176075	0.451618	-0.623633	0.995757	0.282506	0.997543	0.729651	0.63461	0.472834	0.991119	0.11375	0.63964	0.631875	0.237296	0.115759
Q6DFW4	Nop58	Nucleolar protein 58	-0.550724	-0.338342	-0.176206	0.374518	0.0361759	-0.212382	0.297711	0.579959	0.997543	0.468763	0.970157	0.811613	0.168	0.378926	0.640653	0.332735	0.923128	0.574918
P62075	Timm13	Mitochondrial import inner membrane translocase subunit Tim13	-0.546039	-0.622256	0.20582	0.751859	0.129603	0.076217	0.374673	0.369797	0.997543	0.220854	0.918153	0.946217	0.234328	0.180874	0.640793	0.114496	0.767935	0.86198
Q8BGA9	Oxa1l	Mitochondrial inner membrane protein OXA1L	-4.91635	-4.95896	0.148751	5.0651	0.106144	0.042607	0.0027209	0.00541693	0.997543	0.00273634	0.915306	0.963492	8.47419e-05	0.000108068	0.641632	7.33359e-05	0.764855	0.904043
Q6NZB0	Dnajc8	DnaJ homolog subfamily C member 8	-1.20812	-0.83218	-0.0948083	1.11331	0.281129	-0.375937	0.0128515	0.0530072	0.997543	0.0147206	0.579445	0.448501	0.000870122	0.00658274	0.641833	0.00139308	0.192775	0.0953453
P62702	Rps4x	40S ribosomal protein S4, X isoform	-0.345907	0.250929	-0.148693	0.197214	0.448143	-0.596836	0.432693	0.635432	0.997543	0.648716	0.579445	0.43305	0.293561	0.438411	0.641889	0.53951	0.183391	0.0884046
Q62425	Ndufa4	Cytochrome c oxidase subunit NDUFA4	-0.236686	0.941485	0.178479	0.415165	1.35665	-1.17817	0.655221	0.139588	0.997543	0.431226	0.290597	0.275824	0.539908	0.034346	0.642172	0.293985	0.00631092	0.0128605
E9Q394	Akap13	A-kinase anchor protein 13	-0.30384	0.115823	-0.168194	0.135645	0.251468	-0.419662	0.541202	0.865696	0.997543	0.786608	0.80247	0.652601	0.410457	0.749118	0.643582	0.708353	0.492759	0.264664
Q69Z99	Znf512	Zinc finger protein 512	-0.62954	-0.292115	-0.152121	0.477419	0.185304	-0.337425	0.177673	0.584051	0.997543	0.292068	0.828948	0.685659	0.0823039	0.383763	0.644179	0.170495	0.574978	0.318228
Q9CQ62	Decr1	2,4-dienoyl-CoA reductase, mitochondrial	-0.663047	-0.588011	0.163222	0.82627	0.238259	-0.0750367	0.186482	0.294005	0.997543	0.111755	0.810734	0.932223	0.0877469	0.12293	0.644992	0.0416506	0.504539	0.831345
Q9CSB4	Pard3b	Partitioning defective 3 homolog B	-0.887842	-0.583986	-0.0500171	0.837825	0.253839	-0.303856	0.00344568	0.0247342	0.997543	0.00421979	0.386732	0.30224	0.000122664	0.00152705	0.645261	0.000176708	0.0447238	0.0222947
Q921M3	Sf3b3	Splicing factor 3B subunit 3	-0.859501	-0.431114	0.0824057	0.941907	0.510793	-0.428387	0.0133578	0.14686	0.997543	0.00932495	0.353429	0.332712	0.00107607	0.0369897	0.645639	0.000601358	0.0181166	0.0379123
Q9D0R8	Lsm12	Protein LSM12 homolog	-0.618998	-0.768508	0.116461	0.735459	-0.0330488	0.14951	0.0998146	0.0794248	0.997543	0.0645838	0.965423	0.802575	0.0348679	0.0136006	0.645888	0.0167003	0.895596	0.557025
Q99J25	Mrm1	rRNA methyltransferase 1, mitochondrial	-0.522504	-0.907296	0.130303	0.652807	-0.254489	0.384792	0.246423	0.0992524	0.997543	0.153799	0.741226	0.577549	0.12902	0.020296	0.646059	0.0686558	0.38	0.199526
Q80X41	Vrk1	Serine/threonine-protein kinase VRK1	-0.342222	-0.338616	-0.160207	0.182015	-0.156601	-0.0036059	0.619064	0.703223	0.997543	0.788677	0.890514	0.994856	0.495489	0.523556	0.64723	0.712055	0.68831	0.992565
Q9Z2I9	Sucla2	Succinate--CoA ligase [ADP-forming] subunit beta, mitochondrial	-0.917703	-0.297249	-0.131984	0.785719	0.48847	-0.620454	0.0481992	0.522176	0.997543	0.0770714	0.502409	0.387404	0.0108732	0.316431	0.647841	0.0223339	0.117152	0.056252
Q5IRJ6	Slc30a9	Zinc transporter 9	-0.242921	-0.601513	0.15108	0.394001	-0.207512	0.358592	0.594136	0.258107	0.997543	0.38883	0.814096	0.669661	0.468107	0.0960075	0.648363	0.25173	0.533506	0.293459
P41216	Acsl1	Long-chain-fatty-acid--CoA ligase 1	-1.18556	-1.4429	0.198181	1.38374	-0.05916	0.257341	0.0749818	0.0616012	0.997543	0.0487662	0.965009	0.802575	0.0220275	0.00871172	0.648391	0.0107416	0.891051	0.555596
Q9Z2N8	Actl6a	Actin-like protein 6A	-3.66291	-3.37867	-0.114873	3.54804	0.169373	-0.284246	0.00010943	0.000206991	0.997543	0.000140779	0.810767	0.657189	3.68452e-07	6.88248e-07	0.648753	4.71622e-07	0.50518	0.275384
Q9Z0H3	Smarcb1	SWI/SNF-related matrix-associated actin-dependent regulator of chromatin subfamily B member 1	-3.10905	-2.42317	-0.120141	2.98891	0.565742	-0.685883	0.000248778	0.00121853	0.997543	0.000379791	0.412021	0.313204	1.88468e-06	1.23159e-05	0.6498	2.54466e-06	0.057111	0.0273943
P20918	Plg	Plasminogen	-0.0688228	0.109239	-0.253724	-0.184901	-0.0756628	-0.178061	0.955585	0.952798	0.997543	0.865157	0.965474	0.907613	0.930205	0.895773	0.651418	0.814436	0.903095	0.775267
P01786	HVM17	Ig heavy chain V region MOPC 47A	-1.38828	-1.32307	0.31279	1.70107	0.377998	-0.0652082	0.164101	0.239001	0.997543	0.098589	0.830865	0.972589	0.0715454	0.0832284	0.65243	0.0345014	0.587379	0.924715
Q8BKZ9	Pdhx	Pyruvate dehydrogenase protein X component, mitochondrial	-0.659592	-2.56682	0.53645	1.19604	-1.37078	1.90723	0.776951	0.342803	0.997543	0.603037	0.664118	0.52302	0.695201	0.160663	0.652949	0.484054	0.272292	0.143652
Q9DCJ7	Aurkaip1	Aurora kinase A-interacting protein	-0.113763	-0.0400963	-0.223468	-0.109705	-0.149801	-0.0736662	0.875575	0.978361	0.997543	0.874363	0.9473	0.968987	0.818824	0.954376	0.654884	0.825152	0.831059	0.916316
Q8BUR9	Mzt1	Mitotic-spindle organizing protein 1	#NAME?	#NAME?	-0.380178	Inf	0.405178	-0.785356	0	0	0.997543	0	0.881586	0.734392	NA	NA	0.655277	NA	0.677378	0.431432
Q9Z0N2	Eif2s3y	Eukaryotic translation initiation factor 2 subunit 3, Y-linked	-0.372147	0.0644946	0.258095	0.630241	0.694736	-0.436641	0.643238	0.957711	0.997543	0.429224	0.640961	0.749961	0.523037	0.910713	0.655589	0.290822	0.247762	0.455863
P47857	Pfkm	ATP-dependent 6-phosphofructokinase, muscle type	-0.857221	-0.930746	-0.152957	0.704264	-0.226482	0.0735248	0.0956275	0.104919	0.997543	0.149765	0.811429	0.931325	0.0320177	0.0226949	0.656052	0.0658515	0.51282	0.829642
O70622	Rtn2	Reticulon-2	0.168921	0.467544	0.326273	0.157352	0.624896	-0.298623	0.875575	0.705522	0.997543	0.875816	0.759458	0.867679	0.817331	0.527363	0.657023	0.829605	0.402954	0.684139
P62852	Rps25	40S ribosomal protein S25	-0.839626	0.804231	-0.263116	0.57651	1.38074	-1.64386	0.309777	0.388416	0.997543	0.476267	0.383062	0.30224	0.17966	0.196669	0.657225	0.342242	0.0419807	0.0205499
Q6ZWX6	Eif2s1	Eukaryotic translation initiation factor 2 subunit 1	-0.514831	-0.217861	-0.174832	0.339999	0.122138	-0.29697	0.347992	0.74191	0.997543	0.529655	0.908678	0.749961	0.211931	0.581681	0.657274	0.396439	0.755813	0.456423
P56671	Maz	Myc-associated zinc finger protein	2.45003	1.77722	0.784111	-1.66592	0.111303	0.672807	0.308849	0.600725	0.997543	0.464062	0.980184	0.900902	0.176958	0.400983	0.657418	0.32803	0.958452	0.754399
P84089	Erh	Enhancer of rudimentary homolog	-1.11693	-0.645263	0.121697	1.23863	0.593366	-0.471669	0.023164	0.157416	0.997543	0.0153325	0.412021	0.469189	0.00294424	0.0409569	0.658432	0.00159855	0.0555914	0.113113
Q9CR68	Uqcrfs1	Cytochrome b-c1 complex subunit Rieske, mitochondrial	0.0568199	-0.249147	-0.170045	-0.226865	-0.476012	0.305967	0.936487	0.735451	0.997543	0.702946	0.638965	0.736596	0.895496	0.569164	0.662389	0.60345	0.242755	0.439244
Q99J47	Dhrs7b	Dehydrogenase/reductase SDR family member 7B	-0.502605	-0.658571	-0.125389	0.377216	-0.281355	0.155966	0.215222	0.164072	0.997543	0.341431	0.718996	0.816573	0.10743	0.044871	0.663097	0.210749	0.339909	0.58916
Q9D0T1	Snu13	NHP2-like protein 1	-0.937364	-0.322609	-0.188205	0.749159	0.42655	-0.614755	0.136885	0.654815	0.997543	0.215522	0.718258	0.568463	0.0550767	0.462126	0.664266	0.110649	0.337063	0.179308
Q9CWU6	Uqcc1	Ubiquinol-cytochrome-c reductase complex assembly factor 1	-0.920751	-1.17431	-0.0888264	0.831925	-0.342381	0.253554	0.0170099	0.0101707	0.997543	0.0217507	0.506734	0.614251	0.00163226	0.000346632	0.665237	0.00296931	0.121647	0.235706
P97450	Atp5pf	ATP synthase-coupling factor 6, mitochondrial	-0.689084	-0.982271	-0.209474	0.47961	-0.50266	0.293187	0.308861	0.209633	0.997543	0.470056	0.693424	0.80172	0.17844	0.0686579	0.665766	0.334629	0.313313	0.547767
Q06890	Clu	Clusterin	0.187189	-0.607029	0.118372	-0.068817	-0.675846	0.794217	0.582188	0.188475	0.997543	0.856107	0.412021	0.30224	0.453303	0.0590179	0.666169	0.800897	0.0560264	0.0227335
Q9CPY0	Mrm2	rRNA methyltransferase 2, mitochondrial	-0.883213	-0.708094	0.156257	1.03947	0.331376	-0.175119	0.101248	0.230593	0.997543	0.0663909	0.738341	0.835521	0.0356244	0.0776956	0.667128	0.0178783	0.371489	0.630328
Q9CY57	Chtop	Chromatin target of PRMT1 protein	-0.183263	-0.448707	0.206841	0.390104	-0.0586037	0.265445	0.783236	0.60618	0.997543	0.587459	0.968344	0.815044	0.70319	0.408364	0.667832	0.468393	0.910799	0.584209
Q8BZQ2	Crispld2	Cysteine-rich secretory protein LCCL domain-containing 2	-0.795421	-0.304003	-0.0928536	0.702568	0.398564	-0.491418	0.0339727	0.373967	0.997543	0.0461272	0.466849	0.35725	0.00520457	0.184031	0.668739	0.00992856	0.0930688	0.0466566
Q64727	Vcl	Vinculin	-0.747776	-0.0875654	0.0773744	0.825151	0.737585	-0.660211	0.0224615	0.77925	0.997543	0.0151442	0.198675	0.236854	0.00266588	0.629263	0.669167	0.00148398	0.00288595	0.0053569
Q8CEE7	Rdh13	Retinol dehydrogenase 13	-0.898519	-0.583772	0.0864629	0.984982	0.40121	-0.314747	0.0178614	0.0899559	0.997543	0.0118996	0.44058	0.527248	0.00175256	0.0173481	0.669659	0.000996613	0.0739812	0.145671
O35601	Fyb1	FYN-binding protein 1	-0.014837	-0.0425062	-0.217978	-0.203141	-0.245647	0.0276692	0.98769	0.969302	0.997543	0.777714	0.855357	0.984637	0.976882	0.93385	0.67212	0.693039	0.633922	0.956906
Q8BGT7	Smndc1	Survival of motor neuron-related-splicing factor 30	-0.165808	-0.131413	-0.194813	-0.0290055	-0.160419	-0.0343945	0.796608	0.87938	0.997543	0.962759	0.906334	0.98277	0.719495	0.775579	0.673548	0.9497	0.728174	0.940373
Q9JKF1	Iqgap1	Ras GTPase-activating-like protein IQGAP1	-0.837701	-0.714019	-0.0712788	0.766422	0.0524031	-0.123682	0.0128515	0.0295424	0.997543	0.0152217	0.908678	0.75924	0.000888948	0.0023547	0.673627	0.00154257	0.756203	0.469976
Q9D706	Rpap3	RNA polymerase II-associated protein 3	#NAME?	#NAME?	0.158816	Inf	-0.092774	0.25159	0	0	0.997543	0	0.936601	0.785184	NA	NA	0.673918	NA	0.804847	0.509952
Q9ES46	Parvb	Beta-parvin	-0.56927	0.126976	-0.114659	0.454611	0.581586	-0.696245	0.14972	0.787464	0.997543	0.231606	0.412021	0.313204	0.0622571	0.642032	0.674255	0.12201	0.0578717	0.0293254
P01750	HVM06	Ig heavy chain V region 102	0.469104	-0.056594	0.557201	0.088097	0.0315031	0.525698	0.822418	0.984087	0.997543	0.963376	0.989248	0.870068	0.751114	0.969362	0.674491	0.952328	0.980929	0.69171
Q8BJW6	Eif2a	Eukaryotic translation initiation factor 2A	-0.781901	-0.526242	-0.108288	0.673614	0.147371	-0.255659	0.0570275	0.208393	0.997543	0.0849849	0.827645	0.693676	0.0138728	0.0677538	0.675463	0.0269759	0.570702	0.335075
Q7TMB8	Cyfip1	Cytoplasmic FMR1-interacting protein 1	-0.942553	-0.625444	-0.129002	0.813551	0.188107	-0.317109	0.0555296	0.210664	0.997543	0.0849365	0.815404	0.685659	0.013415	0.0693458	0.676901	0.0259799	0.545983	0.318896
Q61029	Tmpo	Lamina-associated polypeptide 2, isoforms beta/delta/epsilon/gamma	-0.956742	-0.908927	0.361783	1.31852	0.409598	-0.0478148	0.429143	0.56242	0.997543	0.278246	0.878783	0.984637	0.288262	0.361389	0.676992	0.1573	0.673196	0.96047
Q8BW94	Dnah3	Dynein heavy chain 3, axonemal	0.162242	-0.477804	0.236947	0.0747048	-0.403099	0.640047	0.885698	0.695834	0.997543	0.945862	0.776989	0.665181	0.830529	0.512667	0.677077	0.916595	0.43904	0.28623
Q6KCD5	Nipbl	Nipped-B-like protein	5.09886	4.75496	-0.205254	-5.30412	-0.549154	0.3439	0.0104711	0.0217169	0.997543	0.00795793	0.718996	0.798414	0.000577231	0.00104703	0.678093	0.000479875	0.340259	0.538524
P05213	Tuba1b	Tubulin alpha-1B chain	0.238053	0.177751	0.113979	-0.124074	0.0536773	0.0603016	0.528235	0.70272	0.997543	0.747078	0.9473	0.929795	0.395015	0.521053	0.678311	0.651963	0.844459	0.825612
Q5RJ54	Zscan26	Zinc finger and SCAN domain-containing protein 26	0.48048	0.142554	0.166259	-0.314221	-0.171667	0.337926	0.441013	0.878443	0.997543	0.605521	0.891967	0.750809	0.303289	0.77075	0.678426	0.489387	0.701474	0.458668
Q6A0D4	Rftn1	Raftlin	-0.316625	-0.299367	0.127747	0.444372	0.145005	-0.0172585	0.460108	0.547341	0.997543	0.298886	0.859501	0.984637	0.321069	0.346559	0.680809	0.175977	0.641078	0.955438
Q76LL6	Fhod3	FH1/FH2 domain-containing protein 3	-1.27671	-0.533667	-0.209339	1.06737	0.533703	-0.743042	0.206433	0.642851	0.997543	0.289668	0.738147	0.573293	0.100133	0.448339	0.681395	0.168367	0.36185	0.191831
Q9D1M4	Eef1e1	Eukaryotic translation elongation factor 1 epsilon-1	-1.8246	-1.59822	-0.1861	1.6385	0.0402842	-0.226384	0.0241025	0.0524368	0.997543	0.0336368	0.971892	0.83137	0.00311229	0.00645108	0.681652	0.0056505	0.92887	0.618696
P99027	Rplp2	60S acidic ribosomal protein P2	-1.53834	-1.27257	0.148708	1.68705	0.414474	-0.265767	0.0858567	0.171423	0.997543	0.0645838	0.678726	0.785184	0.0271735	0.0480213	0.681671	0.0166823	0.285916	0.511197
P01633	Igk-V19-17	Ig kappa chain V19-17	-0.679454	-1.50967	0.3726	1.05205	-0.457614	0.830215	0.630331	0.3501	0.997543	0.455276	0.851671	0.719705	0.508828	0.165883	0.682366	0.316863	0.616361	0.373319
Q3UJB9	Edc4	Enhancer of mRNA-decapping protein 4	#NAME?	#NAME?	-0.160696	Inf	0.546663	-0.707359	0	0	0.997543	0	0.640356	0.534347	NA	NA	0.684441	NA	0.246743	0.150503
Q9QZQ1	Afdn	Afadin	-1.02285	-0.61067	0.0820303	1.10488	0.494207	-0.412177	0.0123104	0.0800187	0.997543	0.00795793	0.36911	0.406326	0.000787531	0.0141048	0.685621	0.000478397	0.0352743	0.0678971
Q99MJ9	Ddx50	ATP-dependent RNA helicase DDX50	#NAME?	#NAME?	-0.127518	Inf	-0.250213	0.122695	0	0	0.997543	0	0.776989	0.871623	NA	NA	0.685795	NA	0.436464	0.696925
Q3UL36	Arglu1	Arginine and glutamate-rich protein 1	-1.96333	-1.13949	-0.10268	1.86065	0.721158	-0.823838	0.00424936	0.0401007	0.997543	0.005314	0.353429	0.275824	0.000175268	0.00410092	0.6858	0.000244855	0.0210249	0.0116865
P54103	Dnajc2	DnaJ homolog subfamily C member 2	-0.517793	0.253551	-0.194436	0.323357	0.576908	-0.771344	0.434617	0.757248	0.997543	0.617051	0.640961	0.503566	0.29633	0.599252	0.685872	0.50514	0.248446	0.134623
Q60605	Myl6	Myosin light polypeptide 6	-0.467566	-0.745698	0.0906343	0.5582	-0.187498	0.278132	0.150467	0.0616012	0.997543	0.0953778	0.764096	0.614241	0.0628961	0.00878306	0.686598	0.0327485	0.411841	0.235001
P49813	Tmod1	Tropomodulin-1	-0.737288	-0.670842	0.0648695	0.802158	0.131316	-0.0664464	0.0161756	0.0300775	0.997543	0.0115026	0.770683	0.867679	0.00151135	0.00265022	0.689141	0.000895932	0.425393	0.68207
O89112	Lancl1	Glutathione S-transferase LANCL1	#NAME?	#NAME?	-0.06856	Inf	0.453467	-0.522027	0	0	0.997543	0	0.412021	0.327199	NA	NA	0.689285	NA	0.0539923	0.034322
Q8BTE5	Cebpzos	Protein CEBPZOS	-0.642106	-0.428054	0.0531723	0.695278	0.267224	-0.214051	0.0506097	0.181332	0.997543	0.0411322	0.447613	0.52302	0.0117245	0.0545653	0.690095	0.00826403	0.0800776	0.142963
O70152	Dpm1	Dolichol-phosphate mannosyltransferase subunit 1	-1.01788	-0.402262	-0.102377	0.915504	0.513242	-0.615619	0.0252793	0.320862	0.997543	0.035159	0.44058	0.332712	0.00340454	0.143228	0.690398	0.0060954	0.0721313	0.0378777
Q811S7	Ubp1	Upstream-binding protein 1	-1.20007	-1.21008	0.165202	1.36527	0.155191	0.0100118	0.0643291	0.088682	0.997543	0.0450962	0.89632	0.992914	0.0173819	0.0167338	0.691609	0.00936672	0.709254	0.980722
Q9JLB0	Mpp6	MAGUK p55 subfamily member 6	#NAME?	#NAME?	0.103414	Inf	-0.216888	0.320302	0	0	0.997543	0	0.770563	0.672466	NA	NA	0.692663	NA	0.423057	0.29572
Q76MZ3	Ppp2r1a	Serine/threonine-protein phosphatase 2A 65 kDa regulatory subunit A alpha isoform	-1.01651	-0.739481	-0.106956	0.909552	0.170071	-0.277027	0.0320076	0.104919	0.997543	0.0415697	0.814096	0.685659	0.00469509	0.0224815	0.694025	0.0084551	0.534739	0.321565
Q08288	Lyar	Cell growth-regulating nucleolar protein	-1.5438	-0.723026	-0.0608977	1.4829	0.759874	-0.820772	0.00164727	0.0353422	0.997543	0.00192133	0.179602	0.168905	3.46647e-05	0.00334914	0.694231	4.50563e-05	0.00137951	0.000885023
Q8BL97	Srsf7	Serine/arginine-rich splicing factor 7	-0.607629	-0.227941	0.105396	0.713025	0.485084	-0.379688	0.123628	0.604774	0.997543	0.084007	0.473435	0.568848	0.0477072	0.406391	0.695949	0.0253991	0.0991752	0.182485
Q99N94	Mrpl9	39S ribosomal protein L9, mitochondrial	-0.89897	-0.902916	-0.124351	0.774618	-0.128297	0.00394604	0.0701427	0.0958662	0.997543	0.102709	0.891291	0.993962	0.0198272	0.0194439	0.698606	0.036903	0.689625	0.990148
O55143	Atp2a2	Sarcoplasmic/endoplasmic reticulum calcium ATPase 2	-0.281613	-0.0402822	0.124251	0.405864	0.365581	-0.24133	0.527252	0.955005	0.997543	0.362964	0.664118	0.752319	0.39206	0.900229	0.700219	0.22855	0.273991	0.460474
Q9D6Z1	Nop56	Nucleolar protein 56	-0.606516	-0.382196	-0.139569	0.466947	0.0847503	-0.224319	0.234662	0.5136	0.997543	0.350203	0.940914	0.798711	0.121281	0.306538	0.700439	0.218803	0.814724	0.539421
Q3V384	Afg1l	AFG1-like ATPase	-0.925935	-1.14691	-0.102953	0.822982	-0.323925	0.220971	0.0397248	0.0284159	0.997543	0.0542584	0.639772	0.731703	0.00715582	0.00217312	0.700756	0.0129057	0.245416	0.417369
Q62191	Trim21	E3 ubiquitin-protein ligase TRIM21	-1.2499	-1.09722	0.141556	1.39146	0.294237	-0.152681	0.0421335	0.0831442	0.997543	0.028973	0.776219	0.866568	0.00790889	0.0149978	0.701016	0.00446485	0.432024	0.679022
Q99JR8	Smarcd2	SWI/SNF-related matrix-associated actin-dependent regulator of chromatin subfamily D member 2	-4.30399	-4.33016	0.0785507	4.38254	0.0523814	0.0261693	0.000377921	0.000646287	0.997543	0.000411161	0.931261	0.961365	4.45362e-06	4.29783e-06	0.701817	4.00465e-06	0.797765	0.897914
Q9JKS4	Ldb3	LIM domain-binding protein 3	-0.693274	-0.749333	0.07741	0.770684	0.0213505	0.0560595	0.0409176	0.0450237	0.997543	0.0282015	0.968344	0.912572	0.00757733	0.00501511	0.70267	0.00429872	0.915781	0.781729
P84099	Rpl19	60S ribosomal protein L19	#NAME?	#NAME?	-0.164465	Inf	-0.03842	-0.126045	0	0	0.997543	0	0.96947	0.906777	NA	NA	0.703292	NA	0.920176	0.769638
P20029	Hspa5	Endoplasmic reticulum chaperone BiP	-0.560896	-0.321345	-0.067526	0.49337	0.172025	-0.239551	0.0499335	0.262529	0.997543	0.0735279	0.726773	0.577549	0.0114326	0.0982773	0.704489	0.0207529	0.3459	0.200626
P62806	Hist1h4a	Histone H4	-1.35647	-0.535495	0.174945	1.53141	0.995917	-0.820973	0.0615851	0.469951	0.997543	0.0437069	0.412021	0.455339	0.0160702	0.264469	0.70527	0.00893174	0.0561427	0.103089
O70551	Srpk1	SRSF protein kinase 1	0.0491049	0.0654259	-0.111453	-0.160558	-0.0951319	-0.016321	0.942886	0.93968	0.997543	0.78115	0.908678	0.984637	0.905853	0.874848	0.705836	0.70068	0.746897	0.955645
Q505F5	Lrrc47	Leucine-rich repeat-containing protein 47	-0.476955	-0.0435286	-0.0851319	0.391823	0.348294	-0.433426	0.146025	0.922479	0.997543	0.214914	0.548878	0.420879	0.0602291	0.846798	0.706496	0.110157	0.148969	0.0821355
P62911	Rpl32	60S ribosomal protein L32	-0.833526	0.207007	0.225058	1.05858	1.26559	-1.04053	0.316544	0.853323	0.997543	0.205589	0.412021	0.464786	0.186782	0.729191	0.706825	0.10405	0.0597116	0.109152
Q8BK08	Tmem11	Transmembrane protein 11, mitochondrial	2.75243	2.17618	0.234646	-2.51779	-0.34161	0.576256	0.0314709	0.0800187	0.997543	0.0385298	0.830865	0.718477	0.00452991	0.0141045	0.707072	0.0070993	0.586518	0.368344
Q8JZQ2	Afg3l2	AFG3-like protein 2	-1.29244	-0.761859	-0.194429	1.09801	0.336148	-0.530577	0.0965637	0.351648	0.997543	0.142627	0.811787	0.685659	0.0327569	0.167192	0.708343	0.0599653	0.521537	0.320945
Q9DCR2	Ap3s1	AP-3 complex subunit sigma-1	-0.642038	-0.759093	-0.153004	0.489034	-0.270059	0.117055	0.264826	0.251484	0.997543	0.388317	0.811429	0.907613	0.142544	0.0907266	0.708452	0.250562	0.513264	0.774401
P24369	Ppib	Peptidyl-prolyl cis-trans isomerase B	-1.04299	-1.08863	-0.135575	0.907411	-0.181222	0.0456465	0.0652505	0.0811814	0.997543	0.0944585	0.854041	0.961548	0.0176857	0.0145087	0.708883	0.0321191	0.618987	0.89956
Q9JHL1	Slc9a3r2	Na(+)/H(+) exchange regulatory cofactor NHE-RF2	-1.37348	-0.798316	-0.290955	1.08253	0.284209	-0.575165	0.213055	0.524053	0.997543	0.313246	0.899584	0.756948	0.10532	0.319585	0.709015	0.188105	0.715408	0.466484
Q9ER88	Dap3	28S ribosomal protein S29, mitochondrial	-0.713395	-0.887196	-0.0874285	0.625966	-0.26123	0.173802	0.15512	0.130318	0.997543	0.196045	0.679952	0.75924	0.0659392	0.0315234	0.710703	0.0964281	0.289244	0.468698
Q9R020	Zranb2	Zinc finger Ran-binding domain-containing protein 2	-0.282194	-0.109202	-0.10615	0.176044	0.0668421	-0.172992	0.482157	0.837029	0.997543	0.615119	0.940914	0.815044	0.342948	0.704134	0.711932	0.49972	0.815469	0.585481
Q0II04	Nebl	Nebulette	-0.182719	0.39187	-0.145932	0.0367868	0.428656	-0.574589	0.741101	0.542186	0.997543	0.951347	0.683992	0.568463	0.647527	0.338215	0.714322	0.926175	0.297547	0.173655
Q640N1	Aebp1	Adipocyte enhancer-binding protein 1	-0.158627	0.22773	-0.137398	0.0212289	0.248959	-0.386357	0.761986	0.722195	0.997543	0.963792	0.811429	0.685659	0.674755	0.549301	0.715861	0.95496	0.513657	0.319856
Q9DBR7	Ppp1r12a	Protein phosphatase 1 regulatory subunit 12A	-0.272207	0.000872076	0.0445894	0.316797	0.317669	-0.27308	0.127799	0.996783	0.997543	0.0865679	0.360441	0.365013	0.050345	0.994297	0.715965	0.0279859	0.027668	0.0497688
A6X8Z5	Arhgap31	Rho GTPase-activating protein 31	-1.66616	-1.14482	-0.158688	1.50747	0.362648	-0.521337	0.0302079	0.115991	0.997543	0.0395824	0.766113	0.636739	0.00432267	0.0269007	0.717527	0.00739269	0.416587	0.253132
Q9DB15	Mrpl12	39S ribosomal protein L12, mitochondrial	-0.541773	0.248937	0.111049	0.652822	0.901759	-0.79071	0.213055	0.62548	0.997543	0.141675	0.353429	0.313204	0.105631	0.426345	0.71824	0.0592092	0.016169	0.0287229
P30681	Hmgb2	High mobility group protein B2	0.192831	-0.550816	0.165786	-0.0270445	-0.577861	0.743647	0.762175	0.508687	0.997543	0.963376	0.673758	0.568463	0.675564	0.301491	0.718515	0.952887	0.280217	0.17581
P16254	Srp14	Signal recognition particle 14 kDa protein	-0.260987	0.0485216	0.0894617	0.350449	0.39897	-0.309508	0.446639	0.921588	0.997543	0.307098	0.528541	0.614241	0.30791	0.844624	0.718655	0.181841	0.13456	0.232645
Q99L45	Eif2s2	Eukaryotic translation initiation factor 2 subunit 2	-1.26532	-1.02142	-0.187911	1.07741	0.0559865	-0.243897	0.103221	0.231107	0.997543	0.149765	0.968344	0.841873	0.0368837	0.0781883	0.719967	0.0658348	0.91461	0.642659
Q6ZWV3	Rpl10	60S ribosomal protein L10	-0.314851	0.841986	-0.205918	0.108934	0.95092	-1.15684	0.693809	0.351648	0.997543	0.890168	0.510834	0.411587	0.585766	0.167404	0.720031	0.849164	0.124725	0.0704404
Q9R0B7	Znf346	Zinc finger protein 346	-1.13612	-0.597913	-0.0940509	1.04207	0.444153	-0.538204	0.0192402	0.167174	0.997543	0.0232514	0.502776	0.404203	0.00205683	0.0461361	0.720387	0.00339632	0.118006	0.0666075
E9PV24	Fga	Fibrinogen alpha chain	0.569404	0.490003	0.122171	-0.447233	0.0427702	0.0794012	0.308861	0.522176	0.997543	0.367321	0.96947	0.946217	0.17796	0.315364	0.720761	0.232883	0.920552	0.86161
Q9WVK4	Ehd1	EH domain-containing protein 1	-1.3256	-0.928858	-0.10886	1.21674	0.287883	-0.396742	0.0189391	0.0794248	0.997543	0.0232514	0.737067	0.588624	0.00199275	0.0134829	0.721104	0.00328169	0.3567	0.21462
Q9JMG7	Hdgfl3	Hepatoma-derived growth factor-related protein 3	-0.655556	-0.423539	-0.146427	0.50913	0.0855905	-0.232017	0.257842	0.522176	0.997543	0.369591	0.9473	0.811468	0.136517	0.31615	0.721224	0.234631	0.834332	0.574193
Q91VR5	Ddx1	ATP-dependent RNA helicase DDX1	-0.536012	-0.435338	0.063279	0.599291	0.163953	-0.100674	0.0576436	0.140601	0.997543	0.0410811	0.738147	0.811389	0.0140712	0.034712	0.721559	0.00811988	0.366787	0.573146
Q02105	C1qc	Complement C1q subcomponent subunit C	-0.996816	-0.174951	-0.210771	0.786045	0.611094	-0.821865	0.231597	0.878319	0.997543	0.336132	0.695774	0.572896	0.119113	0.767205	0.721705	0.206071	0.315904	0.188147
P50462	Csrp3	Cysteine and glycine-rich protein 3	-0.463711	-0.199792	-0.0508292	0.412882	0.21309	-0.263919	0.0467638	0.375533	0.997543	0.0657734	0.566176	0.442121	0.00997142	0.186049	0.722413	0.0173523	0.161456	0.0924172
Q8BIK4	Dock9	Dedicator of cytokinesis protein 9	#NAME?	#NAME?	0.291318	Inf	0.413328	-0.12201	0	0	0.997543	0	0.854041	0.957836	NA	NA	0.723496	NA	0.629433	0.893882
Q80X19	Col14a1	Collagen alpha-1(XIV) chain	-1.02019	-0.870322	0.0743309	1.09452	0.224198	-0.149867	0.0133239	0.0301326	0.997543	0.00948422	0.686857	0.767734	0.00102766	0.00268012	0.724061	0.000657618	0.302072	0.481971
Q9D937	CK098	Uncharacterized protein C11orf98 homolog	-0.420128	-0.49938	0.0623263	0.482454	-0.0169256	0.0792519	0.150268	0.138441	0.997543	0.106346	0.970157	0.852632	0.0626118	0.0339486	0.724544	0.0386552	0.923429	0.655015
Q922B1	Macrod1	ADP-ribose glycohydrolase MACROD1	-0.096365	0.00569671	0.152019	0.248384	0.25408	-0.102062	0.87907	0.99585	0.997543	0.671678	0.822307	0.925521	0.823179	0.989443	0.725096	0.56817	0.559521	0.812951
P63101	Ywhaz	14-3-3 protein zeta/delta	#NAME?	#NAME?	-0.0819084	Inf	-0.0274611	-0.0544473	0	0	0.997543	0	0.968344	0.933259	NA	NA	0.725133	NA	0.915517	0.833702
P62915	Gtf2b	Transcription initiation factor IIB	-0.49641	-0.288013	-0.115835	0.380576	0.0925631	-0.208398	0.284115	0.591885	0.997543	0.405433	0.921716	0.79459	0.157603	0.39213	0.725437	0.266214	0.778668	0.531149
Q60759	Gcdh	Glutaryl-CoA dehydrogenase, mitochondrial	-0.725395	-0.257539	-0.095246	0.630149	0.37261	-0.467856	0.0806876	0.555345	0.997543	0.114484	0.579445	0.469189	0.0245866	0.355457	0.726226	0.0432024	0.19369	0.112675
Q9R045	Angptl2	Angiopoietin-related protein 2	#NAME?	#NAME?	0.370948	Inf	-0.110006	0.480954	0	0	0.997543	0	0.968344	0.802394	NA	NA	0.726278	NA	0.911395	0.551511
P82347	Sgcd	Delta-sarcoglycan	-0.340333	-0.116182	0.0691711	0.409505	0.293323	-0.224152	0.221959	0.726915	0.997543	0.14816	0.566199	0.657189	0.112848	0.560142	0.726801	0.0645255	0.163419	0.274633
Q9QYB8	Add2	Beta-adducin	0.974738	0.779163	0.158381	-0.816357	-0.0371941	0.195575	0.139896	0.282506	0.997543	0.200535	0.972305	0.857064	0.0566414	0.113047	0.726938	0.09926	0.934394	0.666971
Q9DCJ5	Ndufa8	NADH dehydrogenase [ubiquinone] 1 alpha subcomplex subunit 8	-0.536096	-0.60156	0.156579	0.692675	0.0911146	0.065464	0.393175	0.398994	0.997543	0.270626	0.9473	0.954854	0.254814	0.205965	0.729402	0.151632	0.840058	0.884635
Q8C0D4	Arhgap12	Rho GTPase-activating protein 12	-1.34788	-1.01527	-0.0917814	1.2561	0.240837	-0.332619	0.0122361	0.0403346	0.997543	0.0137676	0.741226	0.61335	0.000769908	0.00419105	0.729769	0.00119919	0.375305	0.230922
P98086	C1qa	Complement C1q subcomponent subunit A	-0.627984	-0.453891	-0.119517	0.508467	0.0545759	-0.174093	0.202578	0.405852	0.997543	0.289084	0.963311	0.83137	0.0975377	0.212204	0.73033	0.167301	0.874548	0.617135
Q9R0U0	Srsf10	Serine/arginine-rich splicing factor 10	0.0398215	0.388978	0.150586	0.110764	0.499743	-0.349157	0.954525	0.584051	0.997543	0.856107	0.66203	0.734392	0.927207	0.384027	0.730676	0.799766	0.270716	0.432407
B2RRE7	Otud4	OTU domain-containing protein 4	-0.723479	-0.165633	0.102378	0.825857	0.660224	-0.557846	0.101764	0.74191	0.997543	0.0735279	0.412021	0.43305	0.0358914	0.580074	0.730765	0.0206725	0.0506034	0.0880834
P63321	Rala	Ras-related protein Ral-A	-0.431956	-0.470148	-0.105963	0.325993	-0.144155	0.0381922	0.31438	0.333027	0.997543	0.443522	0.859501	0.962354	0.184711	0.15281	0.731007	0.305221	0.641094	0.901053
Q99LY9	Ndufs5	NADH dehydrogenase [ubiquinone] iron-sulfur protein 5	-1.30232	-0.48429	-0.109437	1.19288	0.70859	-0.818027	0.0231252	0.336942	0.997543	0.0303186	0.412021	0.313204	0.00290038	0.154887	0.731806	0.0047484	0.0506113	0.0291125
Q9D7B6	Acad8	Isobutyryl-CoA dehydrogenase, mitochondrial	-0.841594	-0.523491	-0.0971499	0.744444	0.220954	-0.318104	0.0600996	0.253963	0.997543	0.0849849	0.776989	0.658317	0.0154361	0.0929228	0.732523	0.0265646	0.444078	0.279894
Q5FW52	Mlip	Muscular LMNA-interacting protein	-0.254353	0.171223	0.0530682	0.307421	0.478645	-0.425576	0.248662	0.494206	0.997543	0.166578	0.345376	0.30224	0.13061	0.289689	0.734349	0.0761737	0.0132024	0.0225568
Q9D051	Pdhb	Pyruvate dehydrogenase E1 component subunit beta, mitochondrial	-0.505477	-2.18857	0.448083	0.95356	-1.23501	1.68309	0.784318	0.30015	0.997543	0.601241	0.738329	0.612122	0.706052	0.128984	0.737872	0.481899	0.367471	0.229252
Q80UP3	Dgkz	Diacylglycerol kinase zeta	-0.638548	-0.266963	0.0766437	0.715192	0.448228	-0.371585	0.0714948	0.468251	0.997543	0.0521692	0.441248	0.502477	0.0204615	0.262734	0.738358	0.0121029	0.0777285	0.132093
Q9WTM5	Ruvbl2	RuvB-like 2	-0.724053	-0.754727	0.0896303	0.813683	0.0589567	0.0306735	0.0779162	0.0958662	0.997543	0.0566575	0.9473	0.967348	0.0234142	0.0195189	0.738363	0.0138085	0.82574	0.908698
Q9QYR6	Map1a	Microtubule-associated protein 1A	-0.0989513	-0.0860268	0.060996	0.159947	0.0739205	-0.0129244	0.696351	0.78621	0.997543	0.525926	0.889505	0.984233	0.590529	0.639163	0.738653	0.391457	0.686475	0.943444
Q2TPA8	Hsdl2	Hydroxysteroid dehydrogenase-like protein 2	-0.57593	-0.956688	0.277437	0.853368	-0.10332	0.380758	0.620802	0.474394	0.997543	0.460046	0.965474	0.848627	0.497478	0.271702	0.74091	0.323094	0.901696	0.65101
Q9Z2Z9	Gfpt2	Glutamine--fructose-6-phosphate aminotransferase [isomerizing] 2	-1.09504	-1.02988	-0.0840655	1.01098	-0.0189035	-0.065162	0.0195633	0.0335188	0.997543	0.0232514	0.974104	0.918972	0.0021243	0.00303703	0.74114	0.0033754	0.940583	0.797621
P17426	Ap2a1	AP-2 complex subunit alpha-1	#NAME?	#NAME?	0.0982272	Inf	-0.197634	0.295862	0	0	0.997543	0	0.811787	0.698305	NA	NA	0.742707	NA	0.514939	0.34031
Q8K4L3	Svil	Supervillin	-0.632985	-0.253479	0.0729775	0.705962	0.452483	-0.379506	0.0969562	0.528526	0.997543	0.0744266	0.44058	0.481072	0.0330533	0.324233	0.742906	0.0213182	0.0721399	0.119201
P14115	Rpl27a	60S ribosomal protein L27a	-0.0957994	0.752984	0.0698217	0.165621	0.918605	-0.848783	0.746013	0.0530072	0.997543	0.57153	0.198675	0.230965	0.656215	0.00665344	0.744859	0.447279	0.00218993	0.00345911
P59759	Mrtfb	Myocardin-related transcription factor B	0.229088	0.272877	0.12282	-0.106267	0.16661	-0.0437896	0.666694	0.705522	0.997543	0.842566	0.891967	0.968987	0.55276	0.527822	0.747988	0.780809	0.697187	0.918106
Q8R310	Tmcc3	Transmembrane and coiled-coil domain protein 3	-1.0648	0.0256151	-0.124	0.940796	0.966411	-1.09041	0.0737452	0.975878	0.997543	0.100566	0.361009	0.30224	0.0213999	0.946977	0.748293	0.0357961	0.0321708	0.0192612
Q8BLY1	Smoc1	SPARC-related modular calcium-binding protein 1	-0.611122	-0.769337	0.107739	0.718861	-0.0504757	0.158215	0.207014	0.213599	0.997543	0.145367	0.965029	0.86487	0.10087	0.0710222	0.748908	0.0617264	0.892963	0.675037
P62889	Rpl30	60S ribosomal protein L30	-0.500339	-0.191881	0.0863164	0.586655	0.394774	-0.308458	0.192814	0.672895	0.997543	0.134806	0.574094	0.657043	0.0912134	0.482717	0.749067	0.054532	0.168397	0.270678
Q922B2	Dars	Aspartate--tRNA ligase, cytoplasmic	-0.694158	-0.43046	0.127625	0.821783	0.391323	-0.263698	0.217987	0.502648	0.997543	0.149765	0.718996	0.785184	0.109544	0.29672	0.749184	0.0656903	0.339925	0.513413
P50171	Hsd17b8	Estradiol 17-beta-dehydrogenase 8	-0.690956	-0.382847	0.089569	0.780525	0.397678	-0.308109	0.0990782	0.386999	0.997543	0.0733492	0.5775	0.665181	0.0340268	0.194947	0.749207	0.0203952	0.179959	0.287922
P01665	KV3AD	Ig kappa chain V-III region PC 7043	2.43681	-0.983699	0.521929	-1.91488	-2.89858	3.42051	0.344169	0.752348	0.997543	0.451626	0.494897	0.404203	0.208877	0.593782	0.750027	0.31281	0.108253	0.0664208
Q3UQ28	Pxdn	Peroxidasin homolog	-0.998308	-0.589165	0.103937	1.10224	0.51308	-0.409143	0.0550507	0.262529	0.997543	0.0410811	0.541199	0.61335	0.013253	0.0985447	0.75007	0.008117	0.142236	0.230463
P01723	LV1A	Ig lambda-1 chain V region	0.0826975	0.640602	0.352506	0.269809	0.910411	-0.557905	0.962475	0.734486	0.997543	0.860509	0.769205	0.83137	0.94049	0.567197	0.751072	0.807899	0.421063	0.617354
Q71LX4	Tln2	Talin-2	-0.681644	-0.455703	0.0666458	0.748289	0.292587	-0.225941	0.0467638	0.182248	0.997543	0.0353469	0.579445	0.677247	0.00999832	0.0551434	0.751277	0.00618719	0.187744	0.298342
Q9CQR2	Rps21	40S ribosomal protein S21	-0.329206	-0.0417589	-0.167985	0.161221	0.119462	-0.287447	0.655221	0.971825	0.997543	0.826193	0.945181	0.816573	0.53878	0.937088	0.751596	0.761227	0.821613	0.590398
Q60875	Arhgef2	Rho guanine nucleotide exchange factor 2	-0.729594	-0.348179	-0.0704708	0.659123	0.310945	-0.381415	0.0460241	0.321632	0.997543	0.0617807	0.579445	0.46983	0.00950042	0.144374	0.751744	0.0155228	0.186526	0.114302
P35550	Fbl	rRNA 2'-O-methyltransferase fibrillarin	-0.541341	-0.342777	-0.141365	0.399976	0.0571981	-0.198563	0.384521	0.644739	0.997543	0.515125	0.965423	0.853669	0.245349	0.450192	0.751777	0.381382	0.897887	0.657861
P97443	Smyd1	Histone-lysine N-methyltransferase Smyd1	#NAME?	#NAME?	0.0809827	Inf	0.61884	-0.537857	0	0	0.997543	0	0.541199	0.572896	NA	NA	0.75224	NA	0.141675	0.187448
Q6PHZ2	Camk2d	Calcium/calmodulin-dependent protein kinase type II subunit delta	-0.867048	-0.586886	-0.0847155	0.782333	0.195447	-0.280163	0.0469848	0.180202	0.997543	0.0645838	0.793776	0.685659	0.0102629	0.0537761	0.752692	0.016768	0.473353	0.312229
Q3TMP8	Tmem38a	Trimeric intracellular cation channel type A	0.234595	-0.41213	-0.0882867	-0.322882	-0.735011	0.646725	0.591918	0.461216	0.997543	0.460046	0.412021	0.416601	0.464367	0.25687	0.753546	0.323594	0.0499479	0.0747264
Q8BG51	Rhot1	Mitochondrial Rho GTPase 1	-0.30501	-0.317236	-0.0880419	0.216968	-0.100268	0.0122258	0.432693	0.47949	0.997543	0.57153	0.902727	0.986347	0.293387	0.275816	0.753806	0.446843	0.721215	0.965152
Q8R3L2	Tcf25	Transcription factor 25	#NAME?	#NAME?	-0.183655	Inf	-0.417062	0.233407	0	0	0.997543	0	0.725373	0.870451	NA	NA	0.755459	NA	0.344386	0.693422
P97467	Pam	Peptidyl-glycine alpha-amidating monooxygenase	#NAME?	#NAME?	0.0765586	Inf	-0.236226	0.312785	0	0	0.997543	0	0.75987	0.66227	NA	NA	0.755773	NA	0.406055	0.283612
P35235	Ptpn11	Tyrosine-protein phosphatase non-receptor type 11	-0.490133	-0.348033	-0.0985536	0.391579	0.0435461	-0.1421	0.326125	0.545215	0.997543	0.427445	0.965009	0.852648	0.194083	0.341753	0.756219	0.288901	0.890575	0.655682
P62827	Ran	GTP-binding nuclear protein Ran	-1.11399	-1.02645	-0.108085	1.00591	-0.0205457	-0.087539	0.0481992	0.0852372	0.997543	0.0658059	0.979636	0.921735	0.0107326	0.0158713	0.756477	0.017416	0.95285	0.801478
P97447	Fhl1	Four and a half LIM domains protein 1	-0.440498	0.398661	-0.192275	0.248224	0.646885	-0.83916	0.61333	0.706674	0.997543	0.777845	0.69778	0.578022	0.489425	0.530446	0.759926	0.693807	0.318433	0.204888
Q7TQH0	Atxn2l	Ataxin-2-like protein	-0.284697	-0.149901	0.0748504	0.359548	0.209647	-0.134796	0.403259	0.71744	0.997543	0.289668	0.759458	0.815044	0.264427	0.545088	0.760438	0.16808	0.402612	0.585478
O88735	Map7	Ensconsin	-0.574115	-0.0712768	-0.148707	0.425408	0.354131	-0.502838	0.400786	0.947294	0.997543	0.529655	0.79532	0.685659	0.260781	0.884298	0.761963	0.396082	0.476772	0.320155
Q61624	Znf148	Zinc finger protein 148	-0.246439	-0.790078	0.154958	0.401397	-0.388681	0.543639	0.731469	0.361319	0.997543	0.57153	0.789655	0.685659	0.635002	0.175403	0.763191	0.450427	0.463861	0.321045
Q9ESX5	Dkc1	H/ACA ribonucleoprotein complex subunit DKC1	-1.77197	-1.02134	-0.166147	1.60582	0.584485	-0.750632	0.0477986	0.253332	0.997543	0.0649153	0.686857	0.577549	0.0105817	0.0922354	0.763715	0.0169084	0.305703	0.197562
Q9Z0N1	Eif2s3x	Eukaryotic translation initiation factor 2 subunit 3, X-linked	-0.331806	0.69734	-0.231806	0.1	0.79734	-1.02915	0.756724	0.577959	0.997543	0.930811	0.695774	0.578022	0.668185	0.377139	0.763886	0.896648	0.316217	0.204947
P35700	Prdx1	Peroxiredoxin-1	-0.182639	0.43487	-0.0603004	0.122338	0.557209	-0.617509	0.510873	0.182248	0.997543	0.655086	0.353429	0.275824	0.374098	0.055314	0.763908	0.545938	0.020771	0.0129468
Q61166	Mapre1	Microtubule-associated protein RP/EB family member 1	-1.46899	-1.29643	-0.28698	1.18201	-0.114423	-0.172557	0.428615	0.543569	0.997543	0.488313	0.965474	0.94926	0.287547	0.340239	0.764104	0.354579	0.904261	0.868599
P62264	Rps14	40S ribosomal protein S14	-0.512101	-0.0319153	0.0782641	0.590365	0.55845	-0.480185	0.17161	0.95573	0.997543	0.122218	0.412021	0.443583	0.0769934	0.902501	0.764432	0.0474951	0.0578563	0.0936189
Q9DC07	Nebl	LIM zinc-binding domain-containing Nebulette	-0.392829	-0.0741743	-0.103188	0.289641	0.215467	-0.318655	0.412282	0.914771	0.997543	0.539217	0.814096	0.718398	0.272362	0.829444	0.76475	0.410095	0.536027	0.366977
O54941	Smarce1	SWI/SNF-related matrix-associated actin-dependent regulator of chromatin subfamily E member 1	-4.1243	-3.67909	-0.151143	3.97316	0.294065	-0.445207	0.00147178	0.00353622	0.997543	0.00188135	0.825231	0.720998	2.97329e-05	6.76086e-05	0.765091	3.897e-05	0.564143	0.389071
Q8BFR5	Tufm	Elongation factor Tu, mitochondrial	-0.146933	-0.070689	0.101242	0.248176	0.177487	-0.0762442	0.756342	0.918226	0.997543	0.590954	0.842808	0.928487	0.666574	0.835028	0.765836	0.471674	0.603755	0.822313
P19788	Mgp	Matrix Gla protein	-0.49919	-0.422192	0.121684	0.620874	0.198682	-0.0769984	0.381155	0.522176	0.997543	0.274657	0.854041	0.94051	0.24183	0.316264	0.765873	0.154581	0.628474	0.850284
Q9DBG3	Ap2b1	AP-2 complex subunit beta	-1.44454	-1.02017	0.110117	1.55465	0.534484	-0.424367	0.0275574	0.101614	0.997543	0.0193972	0.575779	0.657043	0.00373463	0.0213702	0.76596	0.0024512	0.173302	0.26931
P16330	Cnp	2',3'-cyclic-nucleotide 3'-phosphodiesterase	-0.643788	-0.871659	0.0965399	0.740328	-0.131331	0.227871	0.167726	0.108406	0.997543	0.119843	0.889505	0.769693	0.074545	0.0241034	0.766417	0.0461708	0.68685	0.488827
Q8BK72	Mrps27	28S ribosomal protein S27, mitochondrial	#NAME?	#NAME?	-0.225338	Inf	0.137103	-0.362441	0	0	0.997543	0	0.956167	0.785184	NA	NA	0.766923	NA	0.856344	0.510446
Q9Z1Q9	Vars	Valine--tRNA ligase	-0.250769	-0.140833	0.118384	0.369154	0.228321	-0.109937	0.653108	0.852317	0.997543	0.501497	0.827645	0.912572	0.534361	0.72484	0.767044	0.367175	0.570746	0.783153
Q5EBG6	Hspb6	Heat shock protein beta-6	-0.0860828	-0.40403	0.0745111	0.160594	-0.243436	0.317947	0.808533	0.310475	0.997543	0.636958	0.726773	0.608489	0.732523	0.135236	0.767144	0.527598	0.346162	0.227424
P61358	Rpl27	60S ribosomal protein L27	-0.671762	-0.491554	0.101097	0.772859	0.281305	-0.180208	0.170178	0.361319	0.997543	0.121934	0.766133	0.820264	0.0762078	0.174701	0.767175	0.0472828	0.418796	0.599932
Q60931	Vdac3	Voltage-dependent anion-selective channel protein 3	-0.0693064	-0.0609035	0.0715409	0.140847	0.0799438	-0.00840292	0.844283	0.900334	0.997543	0.668618	0.907441	0.98822	0.774637	0.80123	0.767616	0.563902	0.741425	0.972234
A2AR02	Ppig	Peptidyl-prolyl cis-trans isomerase G	-1.2085	-0.275337	0.12358	1.33208	1.05674	-0.933162	0.0643291	0.696405	0.997543	0.0493442	0.361009	0.365013	0.017369	0.515142	0.767695	0.0109516	0.0309675	0.0498636
A2AMM0	Cavin4	Caveolae-associated protein 4	-0.840904	-0.433416	-0.142401	0.698503	0.265087	-0.407488	0.217529	0.580926	0.997543	0.294566	0.83058	0.728724	0.10913	0.380041	0.767971	0.172693	0.58547	0.407857
Q9CQA3	Sdhb	Succinate dehydrogenase [ubiquinone] iron-sulfur subunit, mitochondrial	0.222594	-0.163912	0.113609	-0.108984	-0.272897	0.386506	0.68026	0.810574	0.997543	0.842143	0.799175	0.693412	0.570319	0.674506	0.770315	0.77937	0.488792	0.3342
P27659	Rpl3	60S ribosomal protein L3	-0.742712	1.01903	0.175575	0.918287	1.93731	-1.76174	0.531594	0.492835	0.997543	0.444956	0.360441	0.343088	0.399591	0.287246	0.770711	0.306699	0.0288555	0.0397593
Q9JHI7	Exosc9	Exosome complex component RRP45	-1.18226	-1.07007	0.0534646	1.23572	0.165651	-0.112187	0.00392699	0.00964072	0.997543	0.00336755	0.741226	0.80172	0.000158666	0.000312542	0.770857	0.000116738	0.377839	0.544859
Q9D7N3	Mrps9	28S ribosomal protein S9, mitochondrial	-0.710783	-0.380936	-0.072491	0.638292	0.257356	-0.329847	0.067264	0.333027	0.997543	0.0893507	0.695774	0.580685	0.0184013	0.152424	0.771125	0.0292597	0.316503	0.208085
P62855	Rps26	40S ribosomal protein S26	-0.454974	-0.184219	0.0714036	0.526378	0.342159	-0.270755	0.19341	0.653867	0.997543	0.139384	0.579445	0.665181	0.0917674	0.460332	0.771384	0.0575421	0.187707	0.287327
P57776	Eef1d	Elongation factor 1-delta	-0.00405815	-0.1653	-0.0929545	-0.0888964	-0.254197	0.161242	0.995757	0.762303	0.997543	0.842566	0.776989	0.83137	0.989856	0.607688	0.771507	0.781173	0.43512	0.616384
O08582	Gtpbp1	GTP-binding protein 1	-0.864721	-0.739763	-0.138402	0.726319	-0.0134441	-0.124958	0.203177	0.327107	0.997543	0.274657	0.987053	0.918045	0.0979972	0.147802	0.772018	0.154369	0.977486	0.793534
Q80WJ7	Mtdh	Protein LYRIC	-0.508963	-0.219012	-0.135252	0.373712	0.154699	-0.289951	0.432274	0.7871	0.997543	0.558472	0.907441	0.798414	0.292185	0.640541	0.772091	0.431717	0.740639	0.538608
Q9D172	Gatd3a	Glutamine amidotransferase-like class 1 domain-containing protein 3A, mitochondrial	-1.25977	-1.55259	0.0990582	1.35883	-0.193761	0.292819	0.0340569	0.0251374	0.997543	0.0234058	0.828948	0.728724	0.00527481	0.00158807	0.773001	0.0034697	0.575518	0.403458
Q9CR62	Slc25a11	Mitochondrial 2-oxoglutarate/malate carrier protein	-0.793736	-0.10813	0.127744	0.921479	0.813349	-0.685605	0.207014	0.900976	0.997543	0.146829	0.466849	0.531236	0.100893	0.806994	0.773043	0.063567	0.0940311	0.147996
Q9D024	Ccdc47	Coiled-coil domain-containing protein 47	-0.552553	-0.697043	-0.0592213	0.493331	-0.203711	0.14449	0.0798985	0.0602585	0.997543	0.105423	0.718258	0.769693	0.0240928	0.00806453	0.773688	0.0382311	0.336138	0.488665
Q8BRK8	Prkaa2	5'-AMP-activated protein kinase catalytic subunit alpha-2	-0.725237	-0.757385	-0.0858245	0.639413	-0.117973	0.0321481	0.102515	0.127388	0.997543	0.139384	0.891291	0.968987	0.0362641	0.0304969	0.773843	0.057663	0.69355	0.914085
Q99P87	Retn	Resistin	-0.573783	-0.374832	-0.0480019	0.525781	0.15095	-0.198952	0.0408729	0.172998	0.997543	0.0511875	0.741226	0.636739	0.00748852	0.0488939	0.773923	0.0116179	0.377424	0.253079
Q9Z2Q5	Mrpl40	39S ribosomal protein L40, mitochondrial	-1.33367	-1.01218	-0.104702	1.22897	0.216794	-0.321496	0.0342404	0.100367	0.997543	0.0411322	0.821186	0.720998	0.00536087	0.0207813	0.774007	0.00824034	0.555619	0.388391
Q501J6	Ddx17	Probable ATP-dependent RNA helicase DDX17	-0.959828	-0.471985	-0.0816616	0.878167	0.406182	-0.487844	0.0433154	0.295429	0.997543	0.0539926	0.5775	0.46983	0.00820368	0.124507	0.774113	0.012752	0.177997	0.114057
P43275	Hist1h1a	Histone H1.1	-0.511122	-0.0757382	0.0883212	0.599443	0.523705	-0.435384	0.239495	0.900976	0.997543	0.170647	0.502409	0.568848	0.124586	0.805746	0.774442	0.0790351	0.116842	0.182061
Q9CZD5	Mtif3	Translation initiation factor IF-3, mitochondrial	-0.315218	-0.459355	0.10494	0.420158	-0.0391966	0.144137	0.532816	0.431808	0.997543	0.410828	0.968344	0.871623	0.401406	0.232658	0.775505	0.271477	0.914975	0.695959
Q9ER35	Fn3k	Fructosamine-3-kinase	-0.879261	-1.04382	-0.0849084	0.794352	-0.249464	0.164556	0.0914227	0.0804403	0.997543	0.114484	0.766113	0.815083	0.0294738	0.0143094	0.776988	0.0432432	0.415711	0.586134
O88441	Mtx2	Metaxin-2	-0.34876	-0.604794	-0.0791115	0.269648	-0.335146	0.256034	0.375639	0.184569	0.997543	0.484106	0.642923	0.719705	0.235452	0.0567669	0.778451	0.350308	0.252647	0.373863
P01843	LAC1	Ig lambda-1 chain C region	0.193741	0.632978	0.355247	0.161507	0.794484	-0.439237	0.922578	0.772346	0.997543	0.930811	0.814096	0.883171	0.877901	0.618323	0.778567	0.898069	0.533629	0.728447
Q80XP8	Fam76b	Protein FAM76B	-0.388872	0.0887151	-0.143435	0.245437	0.334153	-0.477587	0.58323	0.93035	0.997543	0.730151	0.811787	0.714764	0.454979	0.862295	0.779482	0.633531	0.518897	0.363142
P0DP28	Calm3	Calmodulin-3	-0.0907649	-0.73175	0.0939966	0.184762	-0.546989	0.640985	0.856707	0.182248	0.997543	0.687572	0.522487	0.428306	0.7882	0.0554471	0.780884	0.587226	0.132619	0.0854021
Q99ME9	Gtpbp4	Nucleolar GTP-binding protein 1	-0.212486	0.583688	0.23088	0.443366	1.02705	-0.796174	0.862584	0.676269	0.997543	0.695482	0.634349	0.706774	0.797963	0.487948	0.780985	0.595878	0.236668	0.350403
Q3UV17	Krt76	Keratin, type II cytoskeletal 2 oral	0.330801	1.23353	-0.111277	-0.442078	0.791453	-0.90273	0.549835	0.109324	0.997543	0.429065	0.494897	0.416601	0.420434	0.0245367	0.781776	0.290356	0.109725	0.0750967
Q8BIE6	Frmd4a	FERM domain-containing protein 4A	#NAME?	#NAME?	-0.153396	Inf	-0.656974	0.503578	0	0	0.997543	0	0.545805	0.720998	NA	NA	0.782135	NA	0.147718	0.386567
Q80TV8	Clasp1	CLIP-associating protein 1	-1.1101	-0.527106	0.0929825	1.20308	0.675978	-0.582996	0.0455413	0.321438	0.997543	0.0350732	0.44058	0.466606	0.00918057	0.143752	0.782229	0.00605116	0.0712956	0.110818
P55096	Abcd3	ATP-binding cassette sub-family D member 3	-1.79839	-1.19951	0.113293	1.91169	0.712177	-0.598884	0.0320076	0.125041	0.997543	0.0232514	0.500587	0.568463	0.00471492	0.0298311	0.782375	0.00342734	0.114124	0.172937
O88667	Rrad	GTP-binding protein RAD	-0.474886	0.135472	0.118639	0.593525	0.728997	-0.610358	0.428615	0.868407	0.997543	0.318394	0.50291	0.568681	0.287538	0.753507	0.783157	0.192278	0.118422	0.181265
Q8BU11	Tox4	TOX high mobility group box family member 4	-0.9796	-0.658034	0.0645293	1.04413	0.386095	-0.321565	0.0737452	0.239001	0.997543	0.0645838	0.530804	0.577549	0.0214159	0.0833112	0.783208	0.016563	0.135892	0.201564
Q99KG3	Rbm10	RNA-binding protein 10	-1.16405	-0.608387	0.0643065	1.22835	0.619965	-0.555658	0.0128515	0.118773	0.997543	0.00937184	0.360441	0.343088	0.000884886	0.0276447	0.783647	0.00062766	0.0255415	0.0397074
P47934	Crat	Carnitine O-acetyltransferase	-0.712069	-0.334821	0.116047	0.828116	0.493295	-0.377248	0.233642	0.635116	0.997543	0.169378	0.654264	0.720998	0.120558	0.437665	0.784278	0.0780216	0.263198	0.384302
P62880	Gnb2	Guanine nucleotide-binding protein G(I)/G(S)/G(T) subunit beta-2	-0.691494	-0.928461	0.107125	0.798619	-0.129841	0.236967	0.268788	0.200877	0.997543	0.202505	0.907441	0.802394	0.146255	0.06429	0.785339	0.101083	0.741632	0.551121
P10126	Eef1a1	Elongation factor 1-alpha 1	-1.08674	0.39285	0.125521	1.21226	1.60511	-1.47959	0.112196	0.604311	0.997543	0.0849849	0.290597	0.275824	0.0411763	0.405246	0.786051	0.0266119	0.00708762	0.0107145
Q8BKX1	Baiap2	Brain-specific angiogenesis inhibitor 1-associated protein 2	-0.624996	-0.87686	-0.102605	0.522391	-0.35447	0.251865	0.243077	0.1638	0.997543	0.318394	0.738147	0.785184	0.127063	0.0439488	0.786948	0.19253	0.36252	0.51204
Q9CPU4	Mgst3	Microsomal glutathione S-transferase 3	-1.7323	0.60068	-0.298795	1.4335	2.03418	-2.33298	0.265529	0.748655	0.997543	0.348107	0.466849	0.396012	0.144164	0.589963	0.787167	0.217202	0.0938469	0.0608582
Q922Q8	Lrrc59	Leucine-rich repeat-containing protein 59	-0.163886	0.0414374	0.0850899	0.248976	0.290413	-0.205323	0.709662	0.952798	0.997543	0.56307	0.738341	0.791305	0.606916	0.895657	0.788067	0.439515	0.370501	0.521239
Q9CQA6	Chchd1	Coiled-coil-helix-coiled-coil-helix domain-containing protein 1	-0.356973	-0.633382	0.0901579	0.447131	-0.186251	0.276409	0.441304	0.244154	0.997543	0.336132	0.83058	0.731997	0.303861	0.0870676	0.788439	0.206052	0.582228	0.419648
Q8CHP5	Pym1	Partner of Y14 and mago	0.450913	0.39575	-0.0821595	-0.533073	-0.137323	0.0551633	0.29809	0.417037	0.997543	0.21617	0.870759	0.945206	0.168616	0.220714	0.789717	0.111368	0.657128	0.857716
Q8BH59	Slc25a12	Calcium-binding mitochondrial carrier protein Aralar1	-0.518002	-0.171035	-0.111933	0.406069	0.235034	-0.346967	0.378327	0.817628	0.997543	0.481786	0.829926	0.731703	0.237887	0.684711	0.78981	0.346611	0.578664	0.417722
Q3THK3	Gtf2f1	General transcription factor IIF subunit 1	-0.641218	-0.445657	-0.0814272	0.559791	0.114134	-0.195561	0.198189	0.417037	0.997543	0.249676	0.89632	0.79459	0.0945903	0.221172	0.791733	0.135465	0.711985	0.531025
Q99LG0	Usp16	Ubiquitin carboxyl-terminal hydrolase 16	-0.728676	-0.499805	-0.129199	0.599477	0.0996724	-0.228872	0.290384	0.52615	0.997543	0.377656	0.9473	0.841873	0.162302	0.321901	0.791826	0.241017	0.838503	0.641716
O08749	Dld	Dihydrolipoyl dehydrogenase, mitochondrial	-0.00642721	-1.06011	0.156036	0.162463	-0.897646	1.05368	0.995757	0.266809	0.997543	0.843702	0.556268	0.456693	0.991341	0.10198	0.79264	0.784346	0.156504	0.103746
P63254	Crip1	Cysteine-rich protein 1	1.474	1.0948	0.101017	-1.37299	-0.278183	0.3792	0.0341295	0.13579	0.997543	0.0398981	0.811787	0.720998	0.00531478	0.0331855	0.792842	0.00756982	0.523102	0.390082
Q9CY66	Gar1	H/ACA ribonucleoprotein complex subunit 1	#NAME?	#NAME?	-0.177305	Inf	-0.0408789	-0.136426	0	0	0.997543	0	0.97928	0.935941	NA	NA	0.792849	NA	0.951579	0.839668
Q3TJD7	Pdlim7	PDZ and LIM domain protein 7	-0.441407	-0.345945	-0.111754	0.329653	-0.0162925	-0.0954617	0.50834	0.696405	0.997543	0.612839	0.987053	0.936898	0.370889	0.514906	0.793479	0.497355	0.972686	0.841266
Q6ZWU9	Rps27	40S ribosomal protein S27	-0.124936	-0.601769	-0.158536	-0.0335997	-0.635369	0.476833	0.888491	0.587543	0.997543	0.963792	0.738147	0.769693	0.836671	0.3873	0.79383	0.95572	0.362843	0.488852
Q60597	Ogdh	2-oxoglutarate dehydrogenase, mitochondrial	-0.686098	-1.09545	-0.0759936	0.610104	-0.485349	0.409356	0.153366	0.0662722	0.997543	0.189664	0.510834	0.572896	0.0646255	0.0100262	0.794009	0.0924493	0.126784	0.187333
Q8CFG0	Sulf2	Extracellular sulfatase Sulf-2	-1.88643	-1.65592	0.291882	2.17831	0.522391	-0.230508	0.231648	0.348082	0.997543	0.170518	0.859501	0.934879	0.119334	0.164348	0.794121	0.0788205	0.642089	0.836584
P56959	Fus	RNA-binding protein FUS	0.76042	0.503356	0.278676	-0.481744	0.0216119	0.257064	0.608156	0.810574	0.997543	0.748838	0.992573	0.931325	0.484272	0.675142	0.794492	0.654136	0.985548	0.829697
E9Q9K5	Trdn	Triadin	0.175142	-0.312848	0.0782424	-0.0968999	-0.409748	0.48799	0.675794	0.521964	0.997543	0.816793	0.58609	0.502477	0.5643	0.314133	0.795025	0.747937	0.197155	0.132403
Q8K0Z7	Taco1	Translational activator of cytochrome c oxidase 1	-1.04697	-0.661336	0.0897687	1.13674	0.4754	-0.385631	0.0830027	0.289496	0.997543	0.0681392	0.586046	0.664534	0.0261305	0.119119	0.795381	0.0185471	0.196693	0.285092
Q62167	Ddx3x	ATP-dependent RNA helicase DDX3X	-0.513861	-0.436537	-0.0663448	0.447516	0.0109793	-0.077324	0.164101	0.285671	0.997543	0.212876	0.984587	0.904791	0.071967	0.116358	0.795806	0.108756	0.965768	0.763135
Q80X85	Mrps7	28S ribosomal protein S7, mitochondrial	-0.537277	-0.504024	0.0610882	0.598365	0.0943412	-0.033253	0.121518	0.187532	0.997543	0.0915355	0.891291	0.956638	0.0465409	0.0584113	0.795916	0.0306818	0.690469	0.887866
P01679	KV6A5	Ig kappa chain V-VI region J539	-2.30736	-1.72901	-0.280103	2.02726	0.298253	-0.578356	0.14569	0.315558	0.997543	0.185853	0.924946	0.820065	0.0598456	0.139286	0.797001	0.090436	0.784224	0.597899
Q60714	Slc27a1	Long-chain fatty acid transport protein 1	-1.47834	-0.89912	0.148405	1.62675	0.727626	-0.579221	0.0919218	0.327107	0.997543	0.0722302	0.626712	0.692928	0.0300233	0.147919	0.798194	0.0199631	0.231082	0.332371
P42208	2020-09-02	Septin-2	-0.514923	-0.906885	-0.118425	0.396498	-0.510387	0.391962	0.425101	0.230593	0.997543	0.533262	0.679952	0.728724	0.284116	0.0778226	0.798427	0.402472	0.288077	0.407639
P01029	C4b	Complement C4-B	-0.358589	-1.28056	-0.0917765	0.266813	-1.01375	0.921973	0.597486	0.169718	0.997543	0.669248	0.383062	0.404203	0.471752	0.0471204	0.798678	0.564994	0.0395219	0.0667957
P60229	Eif3e	Eukaryotic translation initiation factor 3 subunit E	-1.30618	-0.853705	-0.0937837	1.2124	0.358693	-0.452476	0.0383945	0.16425	0.997543	0.0460869	0.727572	0.628787	0.00669172	0.0451001	0.800995	0.00980409	0.348121	0.244129
P68372	Tubb4b	Tubulin beta-4B chain	-0.596089	-0.674489	0.0789488	0.675038	0.000548485	0.0784004	0.183233	0.185773	0.997543	0.139303	0.998606	0.922021	0.0857447	0.057446	0.801799	0.0572847	0.998606	0.803142
Q9CQN7	Mrpl41	39S ribosomal protein L41, mitochondrial	-0.506368	-0.580814	-0.0770215	0.429347	-0.151467	0.0744459	0.242669	0.243641	0.997543	0.312061	0.854041	0.924991	0.126645	0.086277	0.801954	0.186348	0.623872	0.80842
P60710	Actb	Actin, cytoplasmic 1	-0.455956	-0.130324	0.0747325	0.530688	0.400364	-0.325632	0.276755	0.802319	0.997543	0.205139	0.590389	0.668087	0.152821	0.663598	0.802231	0.103257	0.202821	0.291927
Q9CZ83	Mrpl55	39S ribosomal protein L55, mitochondrial	-0.159292	0.0903614	-0.080222	0.0790702	0.169432	-0.249654	0.721335	0.88133	0.997543	0.859011	0.841625	0.739439	0.62115	0.778032	0.802283	0.805053	0.599491	0.443777
P26041	Msn	Moesin	-0.102125	0.154826	-0.0771459	0.0249788	0.179805	-0.256951	0.816316	0.772346	0.997543	0.95533	0.825231	0.731703	0.742163	0.619546	0.803437	0.93565	0.565296	0.41637
P61982	Ywhag	14-3-3 protein gamma	-1.1132	-0.62067	-0.0711012	1.0421	0.421429	-0.49253	0.0445178	0.240126	0.997543	0.0514822	0.574094	0.477217	0.00865951	0.0842339	0.804146	0.0118142	0.17068	0.117565
P49222	Epb42	Erythrocyte membrane protein band 4.2	2.61501e-05	0.351611	-0.200937	-0.200963	0.150649	-0.351585	0.999974	0.804363	0.997543	0.859011	0.954125	0.857064	0.999974	0.666387	0.804611	0.804586	0.852731	0.66641
Q5SX39	Myh4	Myosin-4	-0.714036	0.612574	0.102104	0.81614	1.42871	-1.32661	0.219701	0.347557	0.997543	0.164733	0.290597	0.275824	0.111515	0.163511	0.804611	0.0751923	0.00720533	0.0104987
P16125	Ldhb	L-lactate dehydrogenase B chain	-1.69645	-1.73067	0.213919	1.91037	0.179698	0.0342208	0.17307	0.219184	0.997543	0.131721	0.9473	0.987462	0.0782158	0.0734257	0.805488	0.0526222	0.836026	0.968516
Q9CPR4	Rpl17	60S ribosomal protein L17	-0.705485	-0.0559742	-0.111514	0.59397	0.537996	-0.64951	0.268788	0.955613	0.997543	0.342663	0.643544	0.568463	0.146386	0.901597	0.805711	0.212657	0.254829	0.176905
Q91VH2	Snx9	Sorting nexin-9	0.642835	0.045442	0.0575808	-0.585255	-0.539813	0.597393	0.0923697	0.951906	0.997543	0.113642	0.543527	0.469189	0.0304011	0.892561	0.809089	0.0425444	0.1452	0.113426
Q8BH95	Echs1	Enoyl-CoA hydratase, mitochondrial	-0.618653	-0.0332801	-0.0586213	0.560032	0.526752	-0.585373	0.0919218	0.951716	0.997543	0.116336	0.412021	0.332712	0.0299876	0.890821	0.809189	0.044235	0.055185	0.0373832
Q9D0R2	Tars	Threonine--tRNA ligase, cytoplasmic	-0.349505	-0.634076	0.0789827	0.428487	-0.205588	0.284571	0.439985	0.233995	0.997543	0.342811	0.814096	0.723076	0.301841	0.0802399	0.809333	0.213037	0.534408	0.395112
P60867	Rps20	40S ribosomal protein S20	-0.274406	0.362338	0.106392	0.380798	0.743136	-0.636744	0.655221	0.621681	0.997543	0.53121	0.506734	0.568463	0.5397	0.422206	0.810106	0.399965	0.120992	0.175468
P28740	Kif2a	Kinesin-like protein KIF2A	-0.440138	-0.531292	-0.0896204	0.350518	-0.180774	0.0911538	0.399793	0.369797	0.997543	0.495747	0.854246	0.924991	0.259462	0.181056	0.811024	0.362053	0.631541	0.807866
Q9CXS4	Cenpv	Centromere protein V	-0.624013	-0.404057	0.0539127	0.677925	0.273869	-0.219956	0.0738475	0.267317	0.997543	0.059609	0.640356	0.704388	0.0215588	0.102438	0.811859	0.0148083	0.24671	0.344896
Q60960	Kpna1	Importin subunit alpha-5	-0.666608	-0.486016	0.0620842	0.728692	0.242676	-0.180592	0.12659	0.29922	0.997543	0.100598	0.738147	0.776882	0.0495873	0.127597	0.812138	0.0358919	0.366816	0.49606
P04925	Prnp	Major prion protein	-0.719663	-0.35249	-0.0941135	0.62555	0.27306	-0.367174	0.20869	0.635116	0.997543	0.264748	0.815228	0.731997	0.102061	0.437157	0.812779	0.146117	0.543616	0.419176
Q91WD5	Ndufs2	NADH dehydrogenase [ubiquinone] iron-sulfur protein 2, mitochondrial	-0.535445	-0.27742	0.0943841	0.629829	0.352409	-0.258025	0.337899	0.681018	0.997543	0.259438	0.749103	0.791305	0.203649	0.493639	0.81336	0.142104	0.388869	0.523488
Q8JZX4	Rbm17	Splicing factor 45	-0.674986	-0.525793	-0.0797545	0.595232	0.0694388	-0.149193	0.166141	0.326061	0.997543	0.209551	0.9473	0.854123	0.0731415	0.146904	0.813648	0.106531	0.837319	0.660686
O55222	Ilk	Integrin-linked protein kinase	-0.814743	-0.173766	-0.0800851	0.734658	0.560892	-0.640977	0.105529	0.765373	0.997543	0.137545	0.510834	0.43305	0.038463	0.612044	0.813976	0.0562162	0.126927	0.0874719
Q925I1	Atad3	ATPase family AAA domain-containing protein 3	-0.629284	-0.21046	-0.0951932	0.534091	0.323631	-0.418824	0.268883	0.760853	0.997543	0.340851	0.776731	0.685659	0.147041	0.6059	0.814214	0.210106	0.432903	0.316439
P40224	Cxcl12	Stromal cell-derived factor 1	-1.24162	-0.277872	0.0965673	1.33819	1.06032	-0.963751	0.05828	0.687431	0.997543	0.0461272	0.360441	0.348542	0.0142757	0.505098	0.814503	0.00992724	0.0286919	0.0418462
Q9JMG1	Edf1	Endothelial differentiation-related factor 1	-1.06402	-1.07234	-0.128848	0.935171	-0.137167	0.00831983	0.183233	0.282937	0.997543	0.23168	0.947067	0.993808	0.08566	0.114456	0.815604	0.122243	0.824241	0.989232
P11152	Lpl	Lipoprotein lipase	-0.66278	-0.345369	-0.0868727	0.575908	0.230538	-0.317411	0.21236	0.567006	0.997543	0.26921	0.815228	0.728724	0.104571	0.368106	0.816427	0.150388	0.542117	0.406257
Q91VJ5	Pqbp1	Polyglutamine-binding protein 1	0.502721	0.68073	-0.0434673	-0.546189	0.134542	-0.178009	0.0817917	0.0504958	0.997543	0.0663909	0.798831	0.712913	0.0256115	0.00600241	0.818946	0.0178046	0.484943	0.36104
P97401	Frzb	Secreted frizzled-related protein 3	-0.615759	-0.979664	0.0783087	0.694068	-0.285596	0.363904	0.265521	0.174644	0.997543	0.210016	0.789655	0.712788	0.143762	0.0503753	0.819051	0.106943	0.465224	0.358855
Q64523	Hist2h2ac	Histone H2A type 2-C	0.484114	0.302328	0.142916	-0.341198	-0.0388699	0.181785	0.57415	0.779678	0.997543	0.687572	0.97928	0.9074	0.446561	0.630612	0.819134	0.588111	0.950332	0.771402
Q9JIB4	Gtf2h2	General transcription factor IIH subunit 2	#NAME?	#NAME?	0.148697	Inf	0.136292	0.0124056	0	0	0.997543	0	0.9473	0.993454	NA	NA	0.820019	NA	0.834735	0.983021
Q8CH25	Sltm	SAFB-like transcription modulator	#NAME?	#NAME?	-0.0730897	Inf	-0.0298109	-0.0432788	0	0	0.997543	0	0.972305	0.963492	NA	NA	0.820833	NA	0.933996	0.904336
Q8R0Y8	Slc25a42	Mitochondrial coenzyme A transporter SLC25A42	-0.791404	-0.157008	0.0771477	0.868552	0.711544	-0.634396	0.117605	0.791033	0.997543	0.0915355	0.421225	0.442121	0.0442503	0.648838	0.822045	0.0308087	0.0644075	0.0923538
Q8JZS9	Mrpl48	39S ribosomal protein L48, mitochondrial	-0.242544	0.237972	-0.0977544	0.14479	0.382762	-0.480517	0.689969	0.747198	0.997543	0.812104	0.749684	0.665181	0.580782	0.587796	0.822405	0.740042	0.390317	0.287214
Q99MN1	Kars	Lysine--tRNA ligase	-0.626914	-0.107661	-0.0719346	0.554979	0.447318	-0.519253	0.17303	0.857857	0.997543	0.21617	0.579445	0.502477	0.0779216	0.737476	0.822428	0.111372	0.187246	0.132657
Q91Z67	Srgap2	SLIT-ROBO Rho GTPase-activating protein 2	-0.777253	-0.68061	-0.048592	0.728661	0.0480513	-0.0966433	0.0359056	0.074982	0.997543	0.0415697	0.947067	0.853669	0.00602248	0.0118426	0.822768	0.00843209	0.824701	0.657523
P62631	Eef1a2	Elongation factor 1-alpha 2	-0.766062	0.170221	0.12901	0.895071	1.06529	-0.936283	0.341997	0.878319	0.997543	0.265749	0.466849	0.502477	0.207271	0.768235	0.82306	0.147564	0.0928086	0.132068
P04247	Mb	Myoglobin	0.0647562	-0.727512	0.194053	0.129297	-0.598215	0.792268	0.962475	0.610126	0.997543	0.917921	0.807762	0.719705	0.9406	0.412836	0.823556	0.881789	0.497701	0.374388
Q8BG81	Poldip3	Polymerase delta-interacting protein 3	-0.540155	-0.374639	0.0901151	0.63027	0.255631	-0.165516	0.339106	0.5661	0.997543	0.264748	0.814096	0.867679	0.204969	0.366577	0.823712	0.146054	0.532058	0.683565
Q8BJH1	Zc2hc1a	Zinc finger C2HC domain-containing protein 1A	-0.349148	0.238401	0.0877021	0.43685	0.675251	-0.587549	0.524146	0.722358	0.997543	0.426535	0.500587	0.559916	0.388697	0.551036	0.824655	0.28711	0.115962	0.163623
Q9WVE8	Pacsin2	Protein kinase C and casein kinase substrate in neurons protein 2	0.171372	0.281097	0.143619	-0.0277532	0.253344	-0.109725	0.858617	0.78621	0.997543	0.970753	0.877811	0.942196	0.792385	0.639011	0.825222	0.965874	0.671781	0.853255
Q9JK53	Prelp	Prolargin	#NAME?	#NAME?	-0.0951328	Inf	-0.679286	0.584153	0	0	0.997543	0	0.58706	0.644525	NA	NA	0.825772	NA	0.1986	0.2587
Q8K2A1	Gulp1	PTB domain-containing engulfment adapter protein 1	0.00505249	0.0870172	0.130883	0.12583	0.212847	-0.0819647	0.995757	0.935928	0.997543	0.865157	0.891291	0.956883	0.993242	0.870576	0.826643	0.813944	0.691697	0.89079
P01638	KV5A6	Ig kappa chain V-V region L6 (Fragment)	0.112013	-0.427983	0.131773	0.0197597	-0.408223	0.539996	0.902561	0.673652	0.997543	0.977065	0.810259	0.720998	0.852418	0.48382	0.82684	0.973791	0.503624	0.381392
O08638	Myh11	Myosin-11	-0.73126	-0.352733	0.107398	0.838658	0.485925	-0.378526	0.294839	0.672895	0.997543	0.225453	0.718996	0.746592	0.165288	0.482433	0.828176	0.118014	0.339965	0.452081
Q569Z6	Thrap3	Thyroid hormone receptor-associated protein 3	-0.275261	0.589536	-0.0932284	0.182033	0.771569	-0.864797	0.646417	0.386006	0.997543	0.761227	0.475511	0.412387	0.52671	0.194126	0.828267	0.673221	0.100701	0.0712103
Q8BVD5	Mpp7	MAGUK p55 subfamily member 7	-0.8393	-0.424654	-0.0606832	0.778617	0.353963	-0.414646	0.0586323	0.337763	0.997543	0.0735279	0.624277	0.559916	0.0147074	0.155626	0.828371	0.0206974	0.227661	0.164402
Q9R190	Mta2	Metastasis-associated protein MTA2	#NAME?	#NAME?	0.106968	Inf	-0.330482	0.43745	0	0	0.997543	0	0.811787	0.736596	NA	NA	0.829331	NA	0.51647	0.438837
P35486	Pdha1	Pyruvate dehydrogenase E1 component subunit alpha, somatic form, mitochondrial	-0.861194	-3.25938	0.285243	1.14644	-2.11295	2.39819	0.642702	0.141514	0.997543	0.530656	0.533612	0.453565	0.52206	0.035055	0.830078	0.398844	0.139115	0.0992851
P62897	Cycs	Cytochrome c, somatic	-0.362725	0.32414	0.0708128	0.433537	0.757678	-0.686865	0.429639	0.543569	0.997543	0.342196	0.386732	0.401073	0.288957	0.339864	0.830089	0.211698	0.0450833	0.0637161
Q9CQP0	Mrpl33	39S ribosomal protein L33, mitochondrial	-0.249103	0.164223	0.127887	0.37699	0.541213	-0.413325	0.76581	0.88648	0.997543	0.645553	0.741226	0.779405	0.68072	0.785526	0.832014	0.536339	0.380813	0.498867
P80318	Cct3	T-complex protein 1 subunit gamma	-4.32084	-1.72923	-0.315748	4.00509	2.27587	-2.59161	0.0641828	0.470174	0.997543	0.0812427	0.551495	0.466606	0.0172343	0.265155	0.832305	0.0241095	0.153474	0.110283
Q9EP71	Rai14	Ankycorbin	-1.07579	-0.740436	-0.0724399	1.00335	0.262916	-0.335355	0.0506097	0.183202	0.997543	0.0644506	0.77821	0.698853	0.0117578	0.0558894	0.832416	0.0163555	0.450386	0.341113
Q99LF4	Rtcb	tRNA-splicing ligase RtcB homolog	-0.861449	-0.724695	-0.078252	0.783197	0.0585016	-0.136754	0.11721	0.232058	0.997543	0.144598	0.963311	0.877943	0.0436508	0.078896	0.833358	0.0612786	0.874934	0.713917
P34152	Ptk2	Focal adhesion kinase 1	-0.495379	-0.0237076	0.0543941	0.549773	0.526066	-0.471672	0.179981	0.967202	0.997543	0.142266	0.437039	0.451898	0.0836273	0.927003	0.833703	0.0596944	0.0691645	0.096761
Q6PB66	Lrpprc	Leucine-rich PPR motif-containing protein, mitochondrial	#NAME?	NA	0.0601049	Inf	Inf	#NAME?	0	NA	0.997543	0	0	0	NA	NA	0.834815	NA	NA	NA
Q99N92	Mrpl27	39S ribosomal protein L27, mitochondrial	-0.65873	-0.299883	-0.0646094	0.594121	0.294238	-0.358847	0.144802	0.547341	0.997543	0.176534	0.736633	0.65353	0.059359	0.346714	0.834852	0.082965	0.355364	0.265826
O35387	Hax1	HCLS1-associated protein X-1	#NAME?	NA	0.0882962	Inf	Inf	#NAME?	0	NA	0.997543	0	0	0	NA	NA	0.83531	NA	NA	NA
Q99JW4	Lims1	LIM and senescent cell antigen-like-containing domain protein 1	-0.592643	-0.396067	0.0373223	0.629965	0.233898	-0.196576	0.0455437	0.178206	0.997543	0.037828	0.60719	0.667717	0.00923908	0.0522225	0.835392	0.00674822	0.215395	0.290942
P12787	Cox5a	Cytochrome c oxidase subunit 5A, mitochondrial	-0.399642	-0.984119	0.111163	0.510805	-0.473314	0.584477	0.591175	0.254718	0.997543	0.487737	0.749103	0.668087	0.462946	0.0942223	0.835584	0.353344	0.387947	0.292256
Q8QZT1	Acat1	Acetyl-CoA acetyltransferase, mitochondrial	-0.217787	0.118388	0.113964	0.331751	0.450139	-0.336175	0.776244	0.914771	0.997543	0.657372	0.770563	0.80172	0.693232	0.829605	0.835863	0.550562	0.422416	0.545384
Q8R404	Micos13	MICOS complex subunit MIC13	-1.25201	0.0189489	-0.139337	1.11268	1.13162	-1.27096	0.199067	0.990079	0.997543	0.242007	0.566199	0.490477	0.095177	0.979905	0.836206	0.130327	0.163009	0.123464
Q99LC3	Ndufa10	NADH dehydrogenase [ubiquinone] 1 alpha subcomplex subunit 10, mitochondrial	-0.063715	-0.0735511	0.108926	0.172641	0.0990899	0.00983601	0.941895	0.950745	0.997543	0.813657	0.953074	0.993454	0.903839	0.889101	0.836517	0.744149	0.851063	0.985113
Q8C1Q6	Smim4	Small integral membrane protein 4	-0.105485	-0.283881	-0.0806345	0.0248506	-0.259031	0.178396	0.856707	0.625658	0.997543	0.958544	0.789655	0.848627	0.787638	0.427507	0.836672	0.943291	0.467332	0.650348
Q6A068	Cdc5l	Cell division cycle 5-like protein	-0.763329	-0.462629	-0.0533489	0.70998	0.247351	-0.3007	0.0620635	0.269877	0.997543	0.0777282	0.737067	0.657043	0.0165357	0.104494	0.838063	0.0228497	0.356293	0.268143
P58468	Fam207a	Protein FAM207A	-0.0144718	0.452413	0.0605481	0.0750199	0.527432	-0.466884	0.985012	0.512425	0.997543	0.897061	0.500587	0.535024	0.972575	0.30541	0.839095	0.858745	0.114251	0.153157
P60469	Ppfia3	Liprin-alpha-3	-1.26379	-0.778903	0.050198	1.31399	0.535084	-0.484886	0.0122361	0.0743709	0.997543	0.00918265	0.412021	0.420879	0.000750946	0.0116842	0.839283	0.00058449	0.0560062	0.0775994
Q99PL5	Rrbp1	Ribosome-binding protein 1	-0.833573	-1.21957	0.124741	0.958314	-0.261252	0.385993	0.334531	0.226428	0.997543	0.266393	0.878968	0.798116	0.201338	0.0760408	0.840171	0.148145	0.67413	0.537182
Q08509	Eps8	Epidermal growth factor receptor kinase substrate 8	-0.46487	-0.0391826	0.1002	0.565071	0.525888	-0.425688	0.50834	0.975878	0.997543	0.421842	0.738147	0.750601	0.369527	0.94439	0.842131	0.281935	0.364226	0.457965
Q8K0D0	Cdk17	Cyclin-dependent kinase 17	#NAME?	#NAME?	-0.0268946	Inf	-0.114513	0.0876184	0	0	0.997543	0	0.764096	0.791442	NA	NA	0.842703	NA	0.41159	0.524794
P15508	Sptb	Spectrin beta chain, erythrocytic	-0.225334	-0.327256	-0.0837268	0.141607	-0.185649	0.101922	0.702789	0.645515	0.997543	0.812104	0.874482	0.924991	0.600447	0.451271	0.844507	0.740688	0.66519	0.811408
Q8VHK1	Caskin2	Caskin-2	-0.365244	-0.067741	-0.0449657	0.320279	0.252538	-0.297503	0.260769	0.878319	0.997543	0.312802	0.679952	0.591736	0.138506	0.768027	0.84453	0.187053	0.288183	0.216985
Q8BMJ3	Eif1ax	Eukaryotic translation initiation factor 1A, X-chromosomal	-0.743165	-0.578294	-0.0921664	0.650999	0.0727045	-0.164871	0.265521	0.443647	0.997543	0.319767	0.963875	0.883171	0.143936	0.243029	0.845802	0.193688	0.878017	0.728633
Q80XB4	Nrap	Nebulin-related-anchoring protein	-0.329785	-0.0885596	0.04875	0.378535	0.289975	-0.241225	0.347913	0.852317	0.997543	0.278372	0.657976	0.706153	0.211442	0.724756	0.845879	0.157604	0.266567	0.349554
P62301	Rps13	40S ribosomal protein S13	-0.0283902	0.59318	-0.0391656	-0.0107753	0.582405	-0.62157	0.932207	0.087837	0.997543	0.964808	0.353429	0.275824	0.888491	0.0164509	0.846709	0.957535	0.017888	0.0132132
Q8BTW3	Exosc6	Exosome complex component MTR3	-0.627698	-0.453962	-0.0987758	0.528922	0.0749595	-0.173735	0.379775	0.585725	0.997543	0.454827	0.964948	0.888104	0.240152	0.385615	0.846717	0.31617	0.883309	0.734504
Q5F2E8	Taok1	Serine/threonine-protein kinase TAO1	-1.12915	0.496625	-0.0968217	1.03233	1.52895	-1.62577	0.168506	0.588667	0.997543	0.197758	0.353429	0.275824	0.0750336	0.388677	0.846933	0.0977197	0.0158577	0.0120267
P16546	Sptan1	Spectrin alpha chain, non-erythrocytic 1	-0.384597	-0.189558	0.0421093	0.426707	0.237148	-0.195039	0.215967	0.598931	0.997543	0.17122	0.683992	0.720998	0.108165	0.39879	0.847989	0.0797304	0.297203	0.385926
P48962	Slc25a4	ADP/ATP translocase 1	-0.661087	0.0156481	0.065592	0.726679	0.742327	-0.676735	0.177673	0.981623	0.997543	0.143388	0.412021	0.420216	0.0823692	0.963671	0.848756	0.0606458	0.0563603	0.0765834
P47911	Rpl6	60S ribosomal protein L6	-0.861294	-0.671666	0.0466955	0.90799	0.236324	-0.189628	0.0383945	0.104166	0.997543	0.0311854	0.727572	0.741106	0.00666932	0.02208	0.848823	0.0050285	0.348211	0.447053
Q61990	Pcbp2	Poly(rC)-binding protein 2	#NAME?	#NAME?	-0.0542898	Inf	0.621318	-0.675608	0	0	0.997543	0	0.473315	0.420879	NA	NA	0.849147	NA	0.0984263	0.0819194
Q9EQP2	Ehd4	EH domain-containing protein 4	-0.738637	-0.632071	-0.0375642	0.701073	0.0690019	-0.106566	0.0329403	0.0707762	0.997543	0.036722	0.906334	0.817487	0.00490437	0.0110018	0.849801	0.0064894	0.728672	0.594136
P62843	Rps15	40S ribosomal protein S15	0.194595	0.775797	-0.0888933	-0.283488	0.492309	-0.581202	0.76581	0.299024	0.997543	0.657372	0.690332	0.616065	0.68056	0.127017	0.850171	0.551113	0.311388	0.237864
O08756	Hsd17b10	3-hydroxyacyl-CoA dehydrogenase type-2	-0.868719	-0.389936	0.079633	0.948352	0.558417	-0.478784	0.155206	0.567006	0.997543	0.124569	0.59867	0.657189	0.0661721	0.367816	0.85032	0.0488262	0.20886	0.274957
P14873	Map1b	Microtubule-associated protein 1B	-0.265619	-0.206237	0.0573012	0.322921	0.116684	-0.0593828	0.527252	0.686957	0.997543	0.443522	0.891967	0.938658	0.392776	0.50299	0.850363	0.304104	0.701897	0.845008
P01630	KV2A6	Ig kappa chain V-II region 7S34.1	0.35963	-0.392006	0.253281	-0.106349	-0.498355	0.751636	0.857284	0.878443	0.997543	0.95533	0.89632	0.813134	0.789452	0.771102	0.850656	0.936927	0.711954	0.57974
P62892	Rpl39	60S ribosomal protein L39	0.261138	-0.144888	-0.104802	-0.36594	-0.510828	0.406027	0.736785	0.894688	0.997543	0.626277	0.738341	0.760515	0.641276	0.79503	0.850792	0.516652	0.371355	0.473181
Q8K212	Pacs1	Phosphofurin acidic cluster sorting protein 1	-1.42274	-0.695046	0.0602145	1.48296	0.787909	-0.727695	0.031571	0.242374	0.997543	0.0244483	0.38091	0.37061	0.00457088	0.0852236	0.851668	0.00368287	0.0387317	0.0514815
P84104	Srsf3	Serine/arginine-rich splicing factor 3	-0.299808	-0.071382	-0.0627911	0.237017	0.165635	-0.228426	0.52095	0.92383	0.997543	0.605171	0.872774	0.80172	0.38545	0.84934	0.851793	0.48809	0.661253	0.548222
O70194	Eif3d	Eukaryotic translation initiation factor 3 subunit D	-1.09513	-0.734256	-0.0492615	1.04587	0.311617	-0.360878	0.0225213	0.100367	0.997543	0.0236957	0.648343	0.577549	0.00271489	0.0210024	0.852384	0.00353252	0.258742	0.196807
P97351	Rps3a	40S ribosomal protein S3a	-0.459251	0.437041	-0.0379972	0.421254	0.858295	-0.896292	0.126303	0.187532	0.997543	0.149775	0.198675	0.21021	0.0490114	0.0583845	0.852639	0.0661066	0.00249982	0.00193593
Q99N91	Mrpl34	39S ribosomal protein L34, mitochondrial	-0.520485	-0.68812	0.0547567	0.575241	-0.112879	0.167635	0.213303	0.161118	0.997543	0.170518	0.891967	0.811389	0.105934	0.0425898	0.852771	0.0788324	0.703072	0.573514
Q9Z0X1	Aifm1	Apoptosis-inducing factor 1, mitochondrial	-0.693574	-0.69601	0.0302717	0.723845	0.0278349	0.00243683	0.0208165	0.0292165	0.997543	0.0163584	0.95875	0.993454	0.00233046	0.00228291	0.852962	0.00180846	0.864656	0.988083
Q61211	Eif2d	Eukaryotic translation initiation factor 2D	-0.930488	-1.15004	-0.0644884	0.865999	-0.284037	0.219548	0.0807135	0.0628861	0.997543	0.09768	0.770683	0.797292	0.0250157	0.00935712	0.853535	0.0336235	0.425408	0.534445
O08807	Prdx4	Peroxiredoxin-4	-0.883039	-0.35315	-0.0570866	0.825952	0.472802	-0.529889	0.174634	0.631027	0.997543	0.196045	0.566199	0.490928	0.079967	0.432225	0.853764	0.0965446	0.16213	0.124333
Q62318	Trim28	Transcription intermediary factor 1-beta	0.112359	0.142317	-0.0368447	-0.149203	-0.00688626	-0.0299584	0.75024	0.758336	0.997543	0.687572	0.987053	0.953371	0.660565	0.602004	0.85388	0.585226	0.974876	0.880869
Q9WTX5	Skp1	S-phase kinase-associated protein 1	#NAME?	#NAME?	-0.298334	Inf	-1.28799	0.989654	0	0	0.997543	0	0.745544	0.769693	NA	NA	0.853979	NA	0.384742	0.485703
Q9D945	Llph	Protein LLP homolog	-0.223788	-0.739032	-0.0736104	0.150178	-0.588855	0.515244	0.694489	0.337763	0.997543	0.826193	0.626712	0.568463	0.58751	0.155826	0.854837	0.761842	0.229996	0.175966
Q9JJW5	Myoz2	Myozenin-2	-0.593635	-0.483338	-0.03098	0.562655	0.0793171	-0.110297	0.0385902	0.0947477	0.997543	0.0440136	0.859501	0.791305	0.00685399	0.018666	0.855148	0.00903127	0.642232	0.520966
P58771	Tpm1	Tropomyosin alpha-1 chain	-0.58159	-0.462519	0.0542358	0.635826	0.173307	-0.119071	0.174634	0.328593	0.997543	0.142243	0.825923	0.870068	0.0796872	0.14919	0.856216	0.0595659	0.566401	0.691978
D3Z1D3	CEFIP	Cardiac-enriched FHL2-interacting protein	-0.455294	-0.101335	-0.0287346	0.426559	0.325224	-0.353959	0.0737452	0.715479	0.997543	0.086961	0.441248	0.390763	0.0213422	0.543003	0.861528	0.0281858	0.0758181	0.0572799
P03930	Mtatp8	ATP synthase protein 8	-0.960052	-1.01205	-0.0651321	0.89492	-0.117131	0.0519988	0.0915675	0.107667	0.997543	0.106888	0.908678	0.956638	0.0295976	0.0237173	0.86218	0.0391206	0.755414	0.889731
Q9D8N0	Eef1g	Elongation factor 1-gamma	-0.167113	0.0700406	-0.0596814	0.107432	0.177472	-0.237154	0.729018	0.919693	0.997543	0.823313	0.848099	0.779701	0.632061	0.839965	0.863332	0.757182	0.611436	0.500023
Q60972	Rbbp4	Histone-binding protein RBBP4	-0.995923	-1.1085	-0.0542444	0.941678	-0.166825	0.112581	0.0508233	0.0547067	0.997543	0.0617807	0.841625	0.882057	0.0118666	0.00691224	0.864284	0.0154856	0.602037	0.723621
Q8VDN2	Atp1a1	Sodium/potassium-transporting ATPase subunit alpha-1	-0.427994	-0.00842519	-0.0495353	0.378459	0.370034	-0.419569	0.297419	0.988817	0.997543	0.347645	0.622605	0.568463	0.167486	0.976893	0.8649	0.216332	0.225769	0.175032
Q8C8U0	Ppfibp1	Liprin-beta-1	-0.751527	-0.765531	0.0392789	0.790806	0.025275	0.0140039	0.046809	0.0626955	0.997543	0.040233	0.968344	0.984637	0.0101175	0.00922452	0.865458	0.00781748	0.913135	0.951793
Q9QZD9	Eif3i	Eukaryotic translation initiation factor 3 subunit I	#NAME?	#NAME?	0.0724532	Inf	-0.186408	0.258861	0	0	0.997543	0	0.874482	0.802394	NA	NA	0.865781	NA	0.66589	0.551761
P97315	Csrp1	Cysteine and glycine-rich protein 1	-0.203452	-0.0346102	0.0564065	0.259858	0.225248	-0.168842	0.666694	0.961829	0.997543	0.572365	0.811429	0.831996	0.552772	0.918654	0.867881	0.451564	0.512131	0.621029
Q91YT0	Ndufv1	NADH dehydrogenase [ubiquinone] flavoprotein 1, mitochondrial	-1.21949	-1.33562	0.0667782	1.28627	-0.0493557	0.116134	0.119583	0.129682	0.997543	0.138825	0.965423	0.873147	0.0456992	0.0312618	0.868078	0.0569717	0.896295	0.7016
O55131	2020-09-07	Septin-7	0.371154	0.871628	0.0614036	-0.309751	0.561878	-0.500474	0.471471	0.158059	0.997543	0.541897	0.556	0.577549	0.331213	0.0412564	0.868373	0.41313	0.156003	0.20059
P49962	Srp9	Signal recognition particle 9 kDa protein	#NAME?	#NAME?	0.053065	Inf	0.63168	-0.578615	0	0	0.997543	0	0.383062	0.495992	NA	NA	0.868897	NA	0.0414842	0.127519
Q8R0A0	Gtf2f2	General transcription factor IIF subunit 2	-0.166858	0.111953	-0.0566013	0.110256	0.222209	-0.278811	0.72726	0.862875	0.997543	0.816793	0.811787	0.734392	0.629634	0.745243	0.869182	0.748947	0.523147	0.426509
Q9QYJ0	Dnaja2	DnaJ homolog subfamily A member 2	-0.300925	-0.107969	0.051729	0.352654	0.244685	-0.192956	0.492522	0.855815	0.997543	0.42369	0.776989	0.80172	0.355711	0.734166	0.870379	0.283879	0.448464	0.5472
P62082	Rps7	40S ribosomal protein S7	-0.384766	0.317042	-0.0490932	0.335673	0.652715	-0.701808	0.361182	0.515254	0.997543	0.422694	0.412021	0.348542	0.223459	0.308538	0.870464	0.282858	0.05554	0.0427039
Q6PGC1	Dhx29	ATP-dependent RNA helicase DHX29	-1.17824	-0.58635	0.0313977	1.20964	0.623289	-0.591892	0.00521037	0.0795218	0.997543	0.00431273	0.329802	0.275824	0.00022904	0.0137494	0.870537	0.000191436	0.010221	0.0131473
Q9D0M5	Dynll2	Dynein light chain 2, cytoplasmic	-1.09125	-0.0779453	-0.0773548	1.0139	0.935952	-1.01331	0.119111	0.935928	0.997543	0.141211	0.441248	0.392454	0.0453185	0.869832	0.870807	0.0588972	0.0766379	0.059015
Q7JJ13	Brd2	Bromodomain-containing protein 2	-1.26695	-0.862386	0.0581425	1.32509	0.462706	-0.404564	0.0560557	0.193077	0.997543	0.049659	0.61934	0.658317	0.0135893	0.0610699	0.871326	0.0110631	0.223019	0.28065
P29341	Pabpc1	Polyadenylate-binding protein 1	-3.05441	-2.48964	-0.0582848	2.99612	0.506477	-0.564762	0.0122361	0.0287096	0.997543	0.0112227	0.579445	0.535024	0.000772481	0.00221944	0.87144	0.000855334	0.192607	0.152871
Q9D4H1	Exoc2	Exocyst complex component 2	-1.00774	-0.750218	0.0296858	1.03742	0.287204	-0.257518	0.00975327	0.0338643	0.997543	0.00738752	0.549909	0.573293	0.000520408	0.00318093	0.873443	0.000430192	0.150233	0.191501
Q6PGH1	Bud31	Protein BUD31 homolog	-0.965395	-0.628378	-0.0355975	0.929797	0.301419	-0.337017	0.0686149	0.240122	0.997543	0.076811	0.59867	0.564188	0.0191174	0.0840326	0.873807	0.0221941	0.210084	0.167673
Q8VE80	Thoc3	THO complex subunit 3	#NAME?	#NAME?	0.0517643	Inf	-0.188909	0.240673	0	0	0.997543	0	0.830032	0.730424	NA	NA	0.873968	NA	0.579372	0.413864
Q8BML9	Qars	Glutamine--tRNA ligase	-0.691277	-0.489001	0.0624472	0.753725	0.264724	-0.202277	0.219527	0.441395	0.997543	0.180485	0.811429	0.83137	0.111242	0.241061	0.875551	0.0867659	0.512416	0.614633
Q8K1B8	Fermt3	Fermitin family homolog 3	0.442891	0.493793	0.077803	-0.365088	0.128705	-0.0509015	0.528235	0.514899	0.997543	0.597172	0.921716	0.968987	0.395287	0.307741	0.876687	0.478138	0.779203	0.911396
Q8VBV3	Exosc2	Exosome complex component RRP4	-1.14122	-0.77281	-0.0286727	1.11255	0.339742	-0.368415	0.00511304	0.0296287	0.997543	0.005314	0.466849	0.416601	0.000217641	0.00258542	0.876955	0.000258639	0.0948166	0.0740445
Q9CQL1	Magohb	Protein mago nashi homolog 2	-0.715588	-1.31594	-0.0443293	0.671259	-0.644682	0.600353	0.144049	0.0594801	0.997543	0.158816	0.448758	0.453565	0.0588077	0.0079109	0.877203	0.0716935	0.0807839	0.0986419
Q8CI94	Pygb	Glycogen phosphorylase, brain form	#NAME?	#NAME?	0.0502714	Inf	-0.288402	0.338674	0	0	0.997543	0	0.776989	0.720998	NA	NA	0.879002	NA	0.448499	0.37875
Q8BJS4	Sun2	SUN domain-containing protein 2	0.4852	1.08081	-0.098753	-0.583953	0.49686	-0.595613	0.668302	0.436376	0.997543	0.603037	0.789655	0.723076	0.555762	0.237232	0.879577	0.484348	0.467811	0.393494
P50752	Tnnt2	Troponin T, cardiac muscle	0.279756	0.181289	0.0459206	-0.233835	-0.0525464	0.098467	0.50834	0.725484	0.997543	0.57153	0.958099	0.89685	0.370128	0.55542	0.879998	0.450264	0.862875	0.746801
Q9JMH9	Myo18a	Unconventional myosin-XVIIIa	-0.74331	-0.536539	-0.045879	0.697431	0.160892	-0.206771	0.10299	0.274793	0.997543	0.120612	0.841625	0.784972	0.036584	0.108044	0.880896	0.0465679	0.602264	0.505442
Q9D0D3	Mtpap	Poly(A) RNA polymerase, mitochondrial	-0.427632	-0.122685	-0.062335	0.365297	0.242612	-0.304947	0.459283	0.878319	0.997543	0.525926	0.825231	0.75924	0.320107	0.76881	0.881034	0.391673	0.564245	0.471393
Q60598	Cttn	Src substrate cortactin	-0.115287	-0.217853	0.0724433	0.187731	-0.0301219	0.102565	0.872932	0.794252	0.997543	0.78115	0.97928	0.93311	0.812555	0.655604	0.881417	0.700261	0.950512	0.832853
Q5SFM8	Rbm27	RNA-binding protein 27	-0.882667	0.0382653	-0.0234106	0.859257	0.897522	-0.920933	0.0359056	0.930609	0.997543	0.0379734	0.163247	0.168905	0.00604471	0.863308	0.881547	0.00684084	0.000998455	0.000872092
P68254	Ywhaq	14-3-3 protein theta	-0.323981	-0.448134	-0.0830745	0.240906	-0.207228	0.124153	0.743373	0.725512	0.997543	0.816793	0.907441	0.929795	0.650541	0.558457	0.881702	0.749069	0.736321	0.82433
Q80WR5	CA174	UPF0688 protein C1orf174 homolog	-0.333344	-0.00809698	0.0535654	0.386909	0.378812	-0.325247	0.50834	0.992257	0.997543	0.443522	0.738147	0.734392	0.37092	0.984009	0.882245	0.303827	0.363574	0.431663
P62900	Rpl31	60S ribosomal protein L31	-0.445198	-0.356344	-0.0141973	0.431001	0.0746565	-0.0888538	0.0152883	0.0448716	0.997543	0.0154991	0.776989	0.718398	0.00136411	0.00496086	0.882252	0.00166155	0.444575	0.366584
Q9CQT1	Mri1	Methylthioribose-1-phosphate isomerase	0.877605	1.36082	-0.116758	-0.994363	0.366458	-0.483217	0.426561	0.282506	0.997543	0.36529	0.860742	0.80172	0.285451	0.113838	0.882734	0.230813	0.645467	0.546112
Q9ES28	Arhgef7	Rho guanine nucleotide exchange factor 7	-1.29774	-1.10428	0.0461793	1.34392	0.239635	-0.193456	0.0231252	0.0552087	0.997543	0.0191551	0.78424	0.80172	0.00289154	0.00702155	0.884184	0.00235976	0.457633	0.546266
Q9WVB0	Rbpms	RNA-binding protein with multiple splicing	#NAME?	#NAME?	0.0487189	Inf	0.912432	-0.863714	0	0	0.997543	0	0.361009	0.332712	NA	NA	0.885992	NA	0.0311004	0.037929
O35737	Hnrnph1	Heterogeneous nuclear ribonucleoprotein H	-1.07187	-0.872961	0.0471978	1.11907	0.246106	-0.198908	0.0476287	0.115991	0.997543	0.0415697	0.789655	0.802575	0.010504	0.0268328	0.88731	0.00846017	0.467468	0.554683
P84091	Ap2m1	AP-2 complex subunit mu	-1.67231	-1.06543	-0.0343724	1.63794	0.572513	-0.606886	0.00304263	0.0272567	0.997543	0.00336755	0.383062	0.327199	0.000102445	0.00194852	0.887655	0.000118457	0.0412575	0.0328719
P63158	Hmgb1	High mobility group protein B1	-0.403615	0.0886807	-0.0590919	0.344523	0.433204	-0.492295	0.488732	0.917489	0.997543	0.549042	0.69778	0.648327	0.350654	0.833064	0.888216	0.422128	0.318482	0.261221
O88952	Lin7c	Protein lin-7 homolog C	3.0823	2.59714	0.0953511	-2.98695	-0.389803	0.485154	0.0178614	0.0432416	0.997543	0.0178042	0.828948	0.769877	0.00175908	0.0047104	0.890398	0.00212183	0.576891	0.489814
Q3TWW8	Srsf6	Serine/arginine-rich splicing factor 6	-0.56858	-0.353954	-0.0365003	0.53208	0.178126	-0.214627	0.144802	0.402221	0.997543	0.162373	0.811429	0.734392	0.0592891	0.208633	0.891337	0.0738431	0.510774	0.431012
Q9ES74	Nek7	Serine/threonine-protein kinase Nek7	-1.23383	-0.864241	-0.0243434	1.20948	0.345242	-0.369586	0.0209326	0.0766494	0.997543	0.0200528	0.466849	0.420216	0.00236108	0.0123823	0.892804	0.00260712	0.0932371	0.0767548
O55098	Stk10	Serine/threonine-protein kinase 10	#NAME?	#NAME?	0.0432232	Inf	-0.345524	0.388747	0	0	0.997543	0	0.689748	0.588624	NA	NA	0.893225	NA	0.310237	0.214889
Q9WV92	Epb41l3	Band 4.1-like protein 3	-0.339527	-0.573407	-0.0264776	0.31305	-0.260357	0.23388	0.286929	0.133873	0.997543	0.316253	0.61252	0.652601	0.159646	0.0326059	0.894755	0.190175	0.219389	0.264947
Q9CQ92	Fis1	Mitochondrial fission 1 protein	#NAME?	#NAME?	0.0427092	Inf	-0.492566	0.535275	0	0	0.997543	0	0.695774	0.658317	NA	NA	0.89491	NA	0.31518	0.280467
Q8BX02	Kank2	KN motif and ankyrin repeat domain-containing protein 2	-0.251758	0.084219	0.0407771	0.292535	0.376754	-0.335977	0.606918	0.90323	0.997543	0.544808	0.643544	0.679691	0.481754	0.81088	0.896777	0.416637	0.253927	0.304329
P67984	Rpl22	60S ribosomal protein L22	-0.910334	-0.12909	-0.0477266	0.862607	0.733517	-0.781244	0.0996956	0.853323	0.997543	0.113952	0.44058	0.396012	0.0347424	0.728092	0.897374	0.0427557	0.0749517	0.0609277
Q3THF9	Coq10b	Coenzyme Q-binding protein COQ10 homolog B, mitochondrial	-2.49768	-1.93504	0.145599	2.64328	0.708233	-0.562634	0.133908	0.287434	0.997543	0.114608	0.814096	0.834281	0.0533151	0.117393	0.898222	0.0433858	0.538694	0.623692
Q8CGR7	Upp2	Uridine phosphorylase 2	-3.42884	-1.99054	0.156039	3.58488	1.59434	-1.4383	0.109784	0.411233	0.997543	0.0982443	0.66203	0.685659	0.0401063	0.215843	0.898687	0.0342292	0.27046	0.315542
Q9QXX4	Slc25a13	Calcium-binding mitochondrial carrier protein Aralar2	-0.513069	-0.0411694	0.062058	0.575127	0.533958	-0.4719	0.448643	0.969302	0.997543	0.397119	0.679952	0.706073	0.310425	0.932894	0.899027	0.259425	0.292429	0.34843
B9EJ86	Osbpl8	Oxysterol-binding protein-related protein 8	-0.424887	-0.268564	-0.0334761	0.391411	0.122847	-0.156323	0.259653	0.531228	0.997543	0.289084	0.860742	0.802575	0.137695	0.327657	0.899817	0.167157	0.646215	0.560801
P62858	Rps28	40S ribosomal protein S28	-0.940205	-0.0571356	0.0434872	0.983693	0.926557	-0.88307	0.0774017	0.935704	0.997543	0.0689136	0.360441	0.314198	0.0229666	0.868813	0.899922	0.0188156	0.0244563	0.0299007
Q78PY7	Snd1	Staphylococcal nuclease domain-containing protein 1	-0.783733	-0.57289	-0.0369321	0.746801	0.17391	-0.210843	0.0807135	0.232058	0.997543	0.09131	0.822307	0.767239	0.024893	0.0788703	0.899935	0.0304367	0.558043	0.479893
P23198	Cbx3	Chromobox protein homolog 3	-0.236845	0.277105	0.040002	0.276847	0.553953	-0.513951	0.62834	0.638544	0.997543	0.533262	0.510834	0.568681	0.506692	0.441089	0.899941	0.402015	0.126527	0.181559
Q9CQ39	Med21	Mediator of RNA polymerase II transcription subunit 21	-0.575815	-0.236841	0.0264735	0.602289	0.365448	-0.338975	0.0814357	0.536981	0.997543	0.0741808	0.549909	0.568681	0.0254315	0.332544	0.900163	0.0211235	0.152291	0.179908
Q6ZPR1	Cfap97	Cilia- and flagella-associated protein 97	-0.406037	-0.987853	-0.0701145	0.335922	-0.651931	0.581816	0.688165	0.512025	0.997543	0.752213	0.766113	0.736596	0.578105	0.304653	0.900562	0.660864	0.415986	0.438552
Q922V4	Plrg1	Pleiotropic regulator 1	-0.964641	-0.150072	0.0299558	0.994597	0.844526	-0.81457	0.0247412	0.709913	0.997543	0.0203344	0.290597	0.250345	0.00322801	0.537008	0.900741	0.00270785	0.00669009	0.00807035
P19324	Serpinh1	Serpin H1	#NAME?	#NAME?	0.0488227	Inf	-0.730756	0.779578	0	0	0.997543	0	0.628475	0.580685	NA	NA	0.900758	NA	0.232555	0.20812
Q61595	Ktn1	Kinectin	-0.907463	-0.592013	-0.0710738	0.836389	0.244377	-0.315451	0.263308	0.522942	0.997543	0.292068	0.877811	0.815044	0.140741	0.31733	0.90128	0.170308	0.67142	0.585445
Q8C1A9	Abhd18	Protein ABHD18	-0.321265	0.46423	-0.0493487	0.271916	0.736146	-0.785495	0.605026	0.522176	0.997543	0.655086	0.472453	0.420879	0.478746	0.315492	0.901378	0.546707	0.0968042	0.080102
Q8CGC7	Eprs	Bifunctional glutamate/proline--tRNA ligase	-0.402683	-0.0761581	-0.0424316	0.360252	0.284094	-0.326525	0.400446	0.912487	0.997543	0.448061	0.766113	0.709819	0.260223	0.8245	0.901559	0.309965	0.417518	0.354637
Q80XN0	Bdh1	D-beta-hydroxybutyrate dehydrogenase, mitochondrial	-0.486198	-0.605194	0.0359632	0.522162	-0.0830326	0.118996	0.237618	0.200877	0.997543	0.203217	0.921356	0.867679	0.123409	0.0644544	0.9018	0.101609	0.776207	0.684554
P61014	Pln	Cardiac phospholamban	-0.834138	-1.12677	-0.0839846	0.750154	-0.376619	0.292634	0.384521	0.355229	0.997543	0.430421	0.854041	0.873789	0.245666	0.169662	0.902076	0.291994	0.624617	0.702787
Q9R0P5	Dstn	Destrin	-0.222106	-0.248649	-0.0360054	0.186101	-0.0625482	0.0265428	0.589948	0.608283	0.997543	0.643971	0.9473	0.974123	0.460835	0.411084	0.903166	0.534485	0.832775	0.928519
Q9D824	Fip1l1	Pre-mRNA 3'-end-processing factor FIP1	-0.735411	-0.810583	0.0398078	0.775219	-0.0353644	0.0751721	0.176892	0.233995	0.997543	0.155776	0.970157	0.935553	0.0815966	0.0801516	0.90348	0.069799	0.923218	0.837905
P23927	Cryab	Alpha-crystallin B chain	0.305532	0.71573	0.0414449	-0.264087	0.451643	-0.410198	0.519737	0.196899	0.997543	0.57153	0.59867	0.632877	0.383241	0.0626869	0.903502	0.448251	0.209803	0.250625
Q8VBT1	Txlnb	Beta-taxilin	0.285828	-1.27854	0.0974757	-0.188353	-1.46689	1.56437	0.801444	0.318544	0.997543	0.865994	0.472453	0.420879	0.724537	0.141134	0.903997	0.815949	0.097886	0.0807729
O70433	Fhl2	Four and a half LIM domains protein 2	-0.486698	-0.464283	-0.0744334	0.412265	-0.0520186	-0.0224149	0.568825	0.653867	0.997543	0.621094	0.972305	0.98822	0.440069	0.460643	0.904187	0.510816	0.932941	0.971071
Q9D0M0	Exosc7	Exosome complex exonuclease RRP42	0.0205017	-0.789701	0.0706047	0.050103	-0.739598	0.810202	0.985012	0.3501	0.997543	0.951347	0.579445	0.577549	0.972347	0.165784	0.905021	0.924564	0.190649	0.198685
Q9CY27	Tecr	Very-long-chain enoyl-CoA reductase	-0.486368	-0.0350108	-0.0599673	0.426401	0.39139	-0.451357	0.486771	0.975878	0.997543	0.538086	0.776989	0.720998	0.347869	0.944537	0.905178	0.407459	0.445465	0.381816
Q9CZJ2	Hspa12b	Heat shock 70 kDa protein 12B	0.711255	-0.0464504	0.019105	-0.69215	-0.738601	0.757706	0.0180883	0.879009	0.997543	0.0178042	0.179602	0.178577	0.00181302	0.772703	0.905219	0.00213233	0.00144291	0.00123345
Q8VH51	Rbm39	RNA-binding protein 39	-0.489841	-0.367732	0.0298438	0.519685	0.151953	-0.122109	0.176292	0.358691	0.997543	0.151131	0.81955	0.83739	0.0811715	0.172637	0.906267	0.0672112	0.553259	0.632381
Q9Z1T1	Ap3b1	AP-3 complex subunit beta-1	-1.125	-0.984524	-0.0408396	1.08416	0.0996368	-0.140476	0.047429	0.0958662	0.997543	0.0532282	0.921356	0.868956	0.01042	0.0195239	0.906827	0.0124823	0.77571	0.688681
Q9CXZ1	Ndufs4	NADH dehydrogenase [ubiquinone] iron-sulfur protein 4, mitochondrial	-0.554341	-0.275372	0.0474107	0.601751	0.326379	-0.278969	0.328244	0.686957	0.997543	0.286022	0.7741	0.778216	0.19562	0.502907	0.906851	0.163852	0.429866	0.497509
Q9CQJ6	Denr	Density-regulated protein	#NAME?	#NAME?	-0.0355039	Inf	-0.217408	0.181904	0	0	0.997543	0	0.798831	0.802575	NA	NA	0.907578	NA	0.486411	0.557822
Q9DAA6	Exosc1	Exosome complex component CSL4	-0.597454	-0.327929	-0.0259801	0.571474	0.243545	-0.269525	0.0807135	0.355229	0.997543	0.0910883	0.682853	0.632877	0.0251035	0.169789	0.9078	0.0302102	0.294995	0.250088
Q62261	Sptbn1	Spectrin beta chain, non-erythrocytic 1	-0.643678	-0.374141	0.0178034	0.661482	0.287341	-0.269537	0.0225213	0.148611	0.997543	0.0190414	0.466849	0.467916	0.00272985	0.0380483	0.90893	0.00232834	0.0931808	0.111682
P47963	Rpl13	60S ribosomal protein L13	-0.322014	0.174184	-0.0592166	0.262797	0.436981	-0.496198	0.655221	0.857857	0.997543	0.712817	0.764096	0.708818	0.53995	0.738056	0.909186	0.615506	0.410289	0.352792
P31230	Aimp1	Aminoacyl tRNA synthase complex-interacting multifunctional protein 1	-0.351462	-0.331438	0.0404203	0.391882	0.0604439	-0.0200236	0.477691	0.563795	0.997543	0.426742	0.95875	0.984637	0.336957	0.363652	0.909385	0.287711	0.864927	0.955024
Q3UU96	Cdc42bpa	Serine/threonine-protein kinase MRCK alpha	#NAME?	#NAME?	-0.097874	Inf	-0.753509	0.655635	0	0	0.997543	0	0.811429	0.814348	NA	NA	0.909788	NA	0.508008	0.582175
P25444	Rps2	40S ribosomal protein S2	-0.423784	-0.538523	0.016813	0.440597	-0.0979258	0.114739	0.0682776	0.049578	0.997543	0.0628105	0.811787	0.744152	0.0189085	0.00581088	0.910231	0.0158341	0.51704	0.450032
A2BH40	Arid1a	AT-rich interactive domain-containing protein 1A	-3.08584	-2.80701	-0.0319293	3.05391	0.246901	-0.27883	0.00120104	0.00237578	0.997543	0.00129274	0.757577	0.704509	2.12306e-05	3.94977e-05	0.911049	2.27366e-05	0.400218	0.345496
Q99KK1	Reep3	Receptor expression-enhancing protein 3	-0.587492	-0.764264	-0.0406903	0.546802	-0.217463	0.176773	0.265521	0.208393	0.997543	0.291427	0.825231	0.838891	0.143519	0.0679051	0.913335	0.169633	0.564925	0.638665
Q8BU30	Iars	Isoleucine--tRNA ligase, cytoplasmic	-0.631098	-0.650047	0.0394813	0.670579	0.0205326	0.0189487	0.219099	0.266809	0.997543	0.190694	0.979636	0.984637	0.110784	0.102022	0.913468	0.0932707	0.954921	0.958394
O35655	Ppef1	Serine/threonine-protein phosphatase with EF-hands 1	-0.175623	-0.18821	-0.0383965	0.137227	-0.0509837	0.0125872	0.722817	0.839005	0.997543	0.78115	0.96947	0.992864	0.623046	0.70827	0.913539	0.699737	0.918797	0.979911
Q811D0	Dlg1	Disks large homolog 1	-0.764617	-0.507758	0.0229018	0.787519	0.279761	-0.256859	0.0353528	0.148611	0.997543	0.0304484	0.59867	0.628787	0.00571359	0.0379369	0.91359	0.00487073	0.208489	0.244538
Q3UNH4	Gprin1	G protein-regulated inducer of neurite outgrowth 1	-1.68049	0.348636	0.129623	1.81011	2.15875	-2.02912	0.378591	0.90414	0.997543	0.339087	0.541321	0.559916	0.238372	0.812448	0.913791	0.208166	0.143607	0.16501
Q5BLK4	Tut7	Terminal uridylyltransferase 7	-0.635982	-0.426441	-0.0273903	0.608592	0.182151	-0.209541	0.0956275	0.290427	0.997543	0.10535	0.79532	0.731703	0.0320368	0.120468	0.913881	0.0381165	0.479167	0.418022
A2ALW5	Dnajc25	DnaJ homolog subfamily C member 25	-1.04098	-0.728841	-0.0414072	0.99957	0.270729	-0.312136	0.0776274	0.242585	0.997543	0.085817	0.798831	0.734392	0.0231583	0.0854995	0.914028	0.02751	0.487088	0.425346
P51881	Slc25a5	ADP/ATP translocase 2	-0.507784	0.0141773	0.0274865	0.53527	0.549448	-0.521961	0.168796	0.978361	0.997543	0.146829	0.412021	0.406326	0.0753045	0.955909	0.914661	0.0634039	0.0580092	0.0689164
O35286	Dhx15	Pre-mRNA-splicing factor ATP-dependent RNA helicase DHX15	-1.22886	-1.01664	0.0257167	1.25458	0.237943	-0.212227	0.0122361	0.0296287	0.997543	0.00948422	0.718258	0.720998	0.00075289	0.00240604	0.914856	0.000659289	0.337164	0.389123
Q8R3S6	Exoc1	Exocyst complex component 1	-0.540924	-0.306523	0.0195487	0.560473	0.25395	-0.234401	0.0618251	0.295386	0.997543	0.0566575	0.579445	0.607337	0.0162369	0.123998	0.915419	0.0137524	0.192293	0.225184
Q8BH43	Wasf2	Wiskott-Aldrich syndrome protein family member 2	#NAME?	#NAME?	0.0412973	Inf	0.809782	-0.768485	0	0	0.997543	0	0.44058	0.43305	NA	NA	0.916113	NA	0.0746987	0.08695
Q4VAA2	Cdv3	Protein CDV3	-0.632023	-0.0727015	-0.0332413	0.598782	0.52608	-0.559322	0.166141	0.908445	0.997543	0.180485	0.510834	0.457188	0.0732811	0.818582	0.916362	0.0866821	0.124636	0.10566
P62869	Elob	Elongin-B	-0.780936	-1.0148	0.0345887	0.815525	-0.199272	0.233861	0.113587	0.0795015	0.997543	0.10002	0.819566	0.769693	0.0417824	0.0136798	0.917246	0.0353506	0.553896	0.489107
Q01730	Rsu1	Ras suppressor protein 1	-1.18813	-0.296719	0.071593	1.25972	0.962999	-0.891406	0.230627	0.81038	0.997543	0.201926	0.579445	0.607337	0.118226	0.673633	0.918613	0.100625	0.19382	0.225596
Q6P9Z1	Smarcd3	SWI/SNF-related matrix-associated actin-dependent regulator of chromatin subfamily D member 3	-1.85481	-0.0482469	-0.0804408	1.77437	1.72613	-1.80657	0.157586	0.978361	0.997543	0.169378	0.412021	0.37061	0.067916	0.956826	0.919639	0.0779752	0.0597068	0.051179
Q6PDG5	Smarcc2	SWI/SNF complex subunit SMARCC2	-2.74388	-2.20985	-0.021195	2.72269	0.512836	-0.534031	0.000193506	0.000646867	0.997543	0.000212221	0.38091	0.327199	1.00475e-06	5.21863e-06	0.921005	1.06644e-06	0.0383349	0.0326877
P01845	Iglc3	Ig lambda-3 chain C region	-1.0584	-2.19176	-0.0846462	0.973755	-1.218	1.13336	0.531594	0.275569	0.997543	0.56114	0.579445	0.595193	0.399478	0.109495	0.921656	0.436088	0.190467	0.218801
P14131	Rps16	40S ribosomal protein S16	-0.765938	-0.226692	-0.0229004	0.743038	0.516346	-0.539246	0.0462967	0.547341	0.997543	0.0500286	0.412021	0.348542	0.00962567	0.346276	0.921966	0.0111873	0.0521255	0.0445162
Q5XJY4	Parl	Presenilins-associated rhomboid-like protein, mitochondrial	0.806916	0.791604	0.0385623	-0.768354	0.0232501	0.0153122	0.164101	0.27074	0.997543	0.176534	0.980184	0.98822	0.0716592	0.1051	0.92212	0.0832229	0.957944	0.972293
Q9JIK5	Ddx21	Nucleolar RNA helicase 2	-0.448742	-0.148569	0.0314586	0.480201	0.331632	-0.300173	0.322322	0.791033	0.997543	0.286582	0.703685	0.718398	0.191277	0.649108	0.922747	0.165133	0.322253	0.367589
P08032	Spta1	Spectrin alpha chain, erythrocytic 1	-0.356145	-0.390637	0.0485847	0.40473	0.0140924	0.0344924	0.608156	0.640881	0.997543	0.555904	0.987053	0.984637	0.484159	0.444301	0.922751	0.428677	0.977555	0.945106
Q7TPW1	Nexn	Nexilin	-0.292023	-0.0761099	0.0115372	0.30356	0.22745	-0.215913	0.144049	0.73902	0.997543	0.129803	0.466849	0.457156	0.0587587	0.575172	0.923448	0.0515297	0.0903224	0.104577
O70572	Smpd2	Sphingomyelin phosphodiesterase 2	-0.772762	-0.917367	-0.0236682	0.749094	-0.168273	0.144605	0.0587494	0.051988	0.997543	0.0653645	0.811787	0.812807	0.0147895	0.00627765	0.926823	0.0170802	0.519408	0.578487
Q9JLC8	Sacs	Sacsin	0.147377	0.122689	-0.0213195	-0.168697	-0.0460075	0.024688	0.652054	0.758336	0.997543	0.595789	0.9473	0.968987	0.532401	0.60182	0.927125	0.476532	0.843688	0.915659
Q6NV83	U2surp	U2 snRNP-associated SURP motif-containing protein	-0.788507	-0.450489	-0.0159982	0.772509	0.322021	-0.338019	0.0173021	0.123971	0.997543	0.0166121	0.466849	0.420879	0.00167487	0.0293175	0.927374	0.00189431	0.0949401	0.0821058
P23506	Pcmt1	Protein-L-isoaspartate(D-aspartate) O-methyltransferase	-1.60952	-1.62692	-0.03189	1.57763	-0.049291	0.0174009	0.015677	0.0246317	0.997543	0.0154113	0.965009	0.984637	0.00145157	0.00135914	0.927385	0.00163922	0.88802	0.960331
Q6ZPF4	Fmnl3	Formin-like protein 3	-1.85403	-1.20419	-0.050954	1.80307	0.598885	-0.649839	0.0674211	0.246122	0.997543	0.0736321	0.686857	0.657043	0.0185578	0.0879738	0.927937	0.0208929	0.306966	0.270782
Q61214	Dyrk1a	Dual specificity tyrosine-phosphorylation-regulated kinase 1A	-1.16099	-0.518938	-0.0171058	1.14388	0.624942	-0.642048	0.00521037	0.104919	0.997543	0.005314	0.329802	0.250345	0.000232449	0.0226127	0.928311	0.000257036	0.00947292	0.00826158
Q8BTI8	Srrm2	Serine/arginine repetitive matrix protein 2	-0.62091	-0.302502	0.0278522	0.648762	0.346261	-0.318409	0.167449	0.547341	0.997543	0.1478	0.678514	0.686888	0.0741398	0.346459	0.928883	0.0642447	0.285308	0.323148
P70670	Naca	Nascent polypeptide-associated complex subunit alpha, muscle-specific form	-0.215772	-0.16825	0.0233828	0.239155	0.0709044	-0.0475217	0.55535	0.707384	0.997543	0.514266	0.929239	0.945206	0.426329	0.531776	0.92987	0.38013	0.789995	0.858157
Q921I2	Klhdc4	Kelch domain-containing protein 4	-0.901518	-1.17565	0.0376692	0.939187	-0.23646	0.27413	0.14846	0.104166	0.997543	0.132819	0.83058	0.79326	0.0614836	0.0220011	0.92987	0.0533628	0.58427	0.527244
Q8C2E4	Ptcd1	Pentatricopeptide repeat-containing protein 1, mitochondrial	#NAME?	#NAME?	-0.0176543	Inf	-0.0572735	0.0396192	0	0	0.997543	0	0.921356	0.93817	NA	NA	0.929962	NA	0.776249	0.843849
Q91WQ3	Yars	Tyrosine--tRNA ligase, cytoplasmic	-0.467414	-0.352188	0.0466328	0.514047	0.161859	-0.115226	0.527252	0.696405	0.997543	0.483787	0.913167	0.931325	0.39263	0.515213	0.930388	0.349475	0.762369	0.829319
P56379	Atp5mpl	ATP synthase subunit ATP5MPL, mitochondrial	-1.08997	0.576889	0.107699	1.19767	1.77456	-1.66686	0.525179	0.787552	0.997543	0.481938	0.5775	0.577549	0.389905	0.643318	0.930639	0.347125	0.177155	0.201945
Q9CZR8	Tsfm	Elongation factor Ts, mitochondrial	#NAME?	#NAME?	-0.0275164	Inf	-0.309012	0.281495	0	0	0.997543	0	0.735638	0.705011	NA	NA	0.931125	NA	0.354321	0.346283
Q6ZWV7	Rpl35	60S ribosomal protein L35	-0.655563	0.00528429	0.0538286	0.709392	0.714676	-0.660848	0.447571	0.996783	0.997543	0.41335	0.66203	0.6807	0.309239	0.993232	0.931156	0.273836	0.270545	0.30561
O88569	Hnrnpa2b1	Heterogeneous nuclear ribonucleoproteins A2/B1	0.00890737	-0.749972	0.0868545	0.0779471	-0.672025	0.758879	0.995757	0.633843	0.997543	0.955891	0.79532	0.734392	0.993029	0.435734	0.932138	0.939079	0.482178	0.430649
Q80UW5	Cdc42bpg	Serine/threonine-protein kinase MRCK gamma	0.906818	0.857872	0.0180021	-0.888816	-0.0309442	0.0489463	0.0352554	0.0562951	0.997543	0.0353469	0.965009	0.92737	0.0055739	0.00734691	0.932694	0.00616497	0.884635	0.818687
P68033	Actc1	Actin, alpha cardiac muscle 1	#NAME?	NA	0.0781913	Inf	Inf	#NAME?	0	NA	0.997543	0	0	0	NA	NA	0.934659	NA	NA	NA
O09106	Hdac1	Histone deacetylase 1	-0.219506	-0.0774102	-0.0227769	0.196729	0.119319	-0.142096	0.568825	0.884731	0.997543	0.604819	0.877811	0.83137	0.440052	0.78177	0.934889	0.4873	0.670459	0.613208
A2AJI0	Map7d1	MAP7 domain-containing protein 1	-0.684134	-0.613681	0.0194972	0.703631	0.0899502	-0.070453	0.0676148	0.125041	0.997543	0.0645187	0.89632	0.906777	0.0186681	0.0297808	0.935252	0.0164269	0.70903	0.769682
Q5SUF2	Luc7l3	Luc7-like protein 3	-1.29306	-1.21087	-0.0208945	1.27217	0.0612972	-0.0821918	0.0210413	0.0354661	0.997543	0.0200528	0.940914	0.9004	0.00240194	0.00341984	0.9357	0.00262449	0.813253	0.751831
Q99KP6	Prpf19	Pre-mRNA-processing factor 19	-0.286851	0.369901	0.026331	0.313182	0.683083	-0.656752	0.532685	0.490952	0.997543	0.495005	0.433369	0.420216	0.400859	0.285674	0.937094	0.361097	0.0675896	0.076708
P01806	HVM36	Ig heavy chain V region 441	-1.56427	-2.34115	-0.100108	1.46417	-0.876978	0.77687	0.433546	0.308242	0.997543	0.460158	0.808296	0.802305	0.294505	0.133751	0.937656	0.324115	0.50055	0.549237
Q8R1S4	Mtss1	Protein MTSS 1	-0.286785	-0.169284	-0.0268924	0.259893	0.0906087	-0.117501	0.545805	0.777475	0.997543	0.58091	0.931261	0.888104	0.415926	0.626245	0.93786	0.459279	0.793223	0.734304
O35682	Myadm	Myeloid-associated differentiation marker	0.579802	0.590201	0.046836	-0.532966	0.0572352	-0.0103992	0.510873	0.5661	0.997543	0.539217	0.971457	0.993454	0.374124	0.366493	0.939529	0.410218	0.926152	0.986556
Q14AI6	Rpusd3	Mitochondrial mRNA pseudouridine synthase Rpusd3	#NAME?	#NAME?	0.0183756	Inf	0.325921	-0.307545	0	0	0.997543	0	0.606063	0.616065	NA	NA	0.940176	NA	0.214532	0.238245
P52503	Ndufs6	NADH dehydrogenase [ubiquinone] iron-sulfur protein 6, mitochondrial	-0.554782	-0.385875	0.0210454	0.575827	0.189953	-0.168907	0.17307	0.388708	0.997543	0.155413	0.811429	0.802575	0.0782816	0.19801	0.940855	0.0695062	0.509115	0.55599
B2RY56	Rbm25	RNA-binding protein 25	-0.912764	-0.35106	0.0221812	0.934945	0.583885	-0.561704	0.0586323	0.470383	0.997543	0.0548166	0.454409	0.442121	0.0146722	0.267349	0.941805	0.0130949	0.082683	0.0928848
Q99NB9	Sf3b1	Splicing factor 3B subunit 1	-0.271948	-0.242401	0.0329507	0.304898	0.0624972	-0.0295464	0.699597	0.783751	0.997543	0.657865	0.965009	0.984637	0.595365	0.63521	0.942041	0.552629	0.890378	0.948018
A2AGT5	Ckap5	Cytoskeleton-associated protein 5	-1.39882	-0.785045	0.0396799	1.4385	0.65346	-0.61378	0.0964739	0.375533	0.997543	0.0892072	0.654264	0.667717	0.0326452	0.185749	0.943467	0.029138	0.262644	0.290498
P61979	Hnrnpk	Heterogeneous nuclear ribonucleoprotein K	-1.04922	-0.729636	0.0211274	1.07035	0.340712	-0.319584	0.115501	0.29664	0.997543	0.108314	0.678514	0.685659	0.0428752	0.125264	0.944242	0.0400055	0.284172	0.312294
Q3TSG4	Alkbh5	RNA demethylase ALKBH5	0.367811	-0.223269	-0.014568	-0.382379	-0.605648	0.59108	0.219099	0.555184	0.997543	0.200654	0.361009	0.327199	0.110841	0.354893	0.944414	0.0996842	0.0312185	0.0342882
P51432	Plcb3	1-phosphatidylinositol 4,5-bisphosphate phosphodiesterase beta-3	-0.291838	-0.270108	0.0294662	0.321304	0.0511962	-0.02173	0.657806	0.737508	0.997543	0.617051	0.965474	0.984637	0.542635	0.572334	0.944439	0.503904	0.903659	0.959008
E9Q7G0	Numa1	Nuclear mitotic apparatus protein 1	-0.462	-0.726858	0.0169684	0.478968	-0.24789	0.264859	0.183583	0.0832932	0.997543	0.167787	0.704819	0.67079	0.0860737	0.0151464	0.944468	0.0770076	0.32441	0.294468
Q8BYJ6	Tbc1d4	TBC1 domain family member 4	-0.989602	-0.930133	0.0146289	1.00423	0.0740983	-0.0594694	0.015445	0.0279591	0.997543	0.0141218	0.906334	0.912572	0.00139109	0.00202198	0.945405	0.00127118	0.729682	0.781231
Q68FL6	Mars	Methionine--tRNA ligase, cytoplasmic	-0.838847	-0.449331	0.0223236	0.86117	0.411839	-0.389515	0.0917614	0.387094	0.997543	0.0849849	0.626712	0.641379	0.0298147	0.195374	0.945759	0.0267406	0.231424	0.255469
P07310	Ckm	Creatine kinase M-type	0.270902	-1.02904	0.0242256	-0.246677	-1.27571	1.29994	0.58323	0.0906387	0.997543	0.610673	0.290597	0.236854	0.455096	0.0175551	0.945762	0.495085	0.00607359	0.00549194
Q8BP47	Nars	Asparagine--tRNA ligase, cytoplasmic	-0.26467	-0.21443	0.0318152	0.296485	0.0820556	-0.0502404	0.719591	0.817628	0.997543	0.679578	0.957583	0.968987	0.617831	0.685095	0.946041	0.577129	0.861566	0.914911
Q8BMS1	Hadha	Trifunctional enzyme subunit alpha, mitochondrial	-0.322558	0.246766	-0.0181325	0.304426	0.551191	-0.569324	0.393175	0.576316	0.997543	0.41948	0.437039	0.396012	0.25446	0.375109	0.946672	0.280005	0.0691645	0.0621178
Q9CPP6	Ndufa5	NADH dehydrogenase [ubiquinone] 1 alpha subcomplex subunit 5	-0.949927	-0.658445	-0.0268852	0.923042	0.264597	-0.291483	0.255976	0.479781	0.997543	0.262644	0.811787	0.767734	0.134883	0.276383	0.947132	0.1443	0.521646	0.481899
P53986	Slc16a1	Monocarboxylate transporter 1	0.389078	-0.146567	-0.0295028	-0.41858	-0.565148	0.535645	0.52864	0.878319	0.997543	0.496711	0.671122	0.679633	0.396035	0.769533	0.947266	0.363173	0.278608	0.302398
Q6A0A9	FAM120A	Constitutive coactivator of PPAR-gamma-like protein 1	#NAME?	#NAME?	0.0272834	Inf	0.156683	-0.1294	0	0	0.997543	0	0.895134	0.900902	NA	NA	0.947481	NA	0.706937	0.755706
Q9D0D4	Dimt1	Probable dimethyladenosine transferase	-1.32433	-1.04349	-0.0284373	1.29589	0.252398	-0.280835	0.0807135	0.19203	0.997543	0.0857752	0.825231	0.791305	0.0250759	0.0603385	0.947564	0.0273705	0.56429	0.522461
P50580	Pa2g4	Proliferation-associated protein 2G4	0.567545	1.26666	0.0238509	-0.543694	0.722965	-0.699114	0.268883	0.0555854	0.997543	0.284372	0.44058	0.424268	0.147116	0.00716188	0.947873	0.162668	0.0751142	0.0833933
Q9Z103	Adnp	Activity-dependent neuroprotector homeobox protein	-0.517157	-0.469603	-0.0318701	0.485287	0.0156837	-0.0475538	0.593311	0.706674	0.997543	0.60865	0.987053	0.975045	0.466458	0.529907	0.947918	0.492935	0.977058	0.930543
P61965	Wdr5	WD repeat-containing protein 5	-0.403846	-0.386709	0.0263957	0.430242	0.0435326	-0.0171369	0.474148	0.554602	0.997543	0.443522	0.968344	0.986723	0.334059	0.353794	0.948082	0.305339	0.9145	0.966277
Q03265	Atp5f1a	ATP synthase subunit alpha, mitochondrial	-0.602672	-0.367422	0.0178987	0.620571	0.253149	-0.23525	0.136128	0.401339	0.997543	0.125107	0.738341	0.728724	0.0546574	0.207577	0.948387	0.0492463	0.372487	0.405609
P62281	Rps11	40S ribosomal protein S11	-0.507441	0.132661	0.0227447	0.530186	0.662846	-0.640102	0.309203	0.839005	0.997543	0.284372	0.466849	0.453565	0.179067	0.710277	0.948992	0.162452	0.0906059	0.100295
O70468	Mybpc3	Myosin-binding protein C, cardiac-type	-2.94992	-2.50048	0.0176102	2.96753	0.467052	-0.449442	0.000377921	0.00124678	0.997543	0.000411161	0.506734	0.503566	4.32222e-06	1.48608e-05	0.949528	4.13227e-06	0.121479	0.1341
Q9JMD3	Stard10	START domain-containing protein 10	-0.884769	-0.75131	0.0227029	0.907472	0.156162	-0.133459	0.0996956	0.197546	0.997543	0.0923971	0.874482	0.876321	0.034685	0.0630571	0.949624	0.0313407	0.665764	0.711548
Q99M87	Dnaja3	DnaJ homolog subfamily A member 3, mitochondrial	-0.27211	-0.194015	-0.0126132	0.259497	0.0654825	-0.0780957	0.330825	0.547341	0.997543	0.348107	0.908418	0.871623	0.197715	0.345874	0.949681	0.217173	0.744028	0.697389
Q9Z1B3	Plcb1	1-phosphatidylinositol 4,5-bisphosphate phosphodiesterase beta-1	-0.669175	-0.448674	0.0136473	0.682822	0.234148	-0.220501	0.0534412	0.201412	0.997543	0.0511875	0.683992	0.68694	0.0127755	0.0647934	0.949702	0.0115872	0.296534	0.3237
Q810D6	Grwd1	Glutamate-rich WD repeat-containing protein 1	-1.23546	-1.48767	-0.021582	1.21387	-0.273801	0.252219	0.0359056	0.0282648	0.997543	0.0372099	0.776989	0.75924	0.00601817	0.00211458	0.950013	0.00660679	0.435634	0.471361
Q91VT4	Cbr4	Carbonyl reductase family member 4	-0.486149	0.151162	-0.0302723	0.455876	0.607038	-0.63731	0.470193	0.868407	0.997543	0.49208	0.626712	0.583657	0.329294	0.754985	0.950014	0.358551	0.230766	0.210387
P62960	Ybx1	Nuclease-sensitive element-binding protein 1	#NAME?	#NAME?	-0.023786	Inf	0.178391	-0.202177	0	0	0.997543	0	0.859501	0.820264	NA	NA	0.950038	NA	0.641588	0.598803
Q9CXW4	Rpl11	60S ribosomal protein L11	-0.024628	0.842108	-0.0181893	0.00643869	0.848547	-0.866736	0.957632	0.094445	0.997543	0.985054	0.353429	0.30224	0.93345	0.0185279	0.950817	0.982579	0.0179009	0.0162462
Q3UND0	Skap2	Src kinase-associated phosphoprotein 2	-0.663835	-1.05822	-0.0280625	0.635773	-0.422444	0.394382	0.300756	0.162876	0.997543	0.31284	0.738147	0.72492	0.170631	0.0431899	0.950819	0.187337	0.36611	0.397232
P14106	C1qb	Complement C1q subcomponent subunit B	-1.22972	-0.390234	-0.0196813	1.21004	0.819807	-0.839489	0.0294605	0.444306	0.997543	0.0293953	0.361009	0.313204	0.00416612	0.244128	0.950997	0.00455455	0.0296572	0.0268807
P14206	Rpsa	40S ribosomal protein SA	-0.256003	0.0155197	0.019528	0.275531	0.29105	-0.271522	0.568825	0.981547	0.997543	0.538086	0.743558	0.730424	0.440504	0.961965	0.952155	0.407846	0.383148	0.414406
Q9DCX2	Atp5pd	ATP synthase subunit d, mitochondrial	-0.172439	0.0222018	0.0261925	0.198632	0.220834	-0.194641	0.776951	0.97989	0.997543	0.747078	0.851671	0.853669	0.694917	0.959527	0.952262	0.651973	0.616615	0.658432
Q9DBN5	Lonp2	Lon protease homolog 2, peroxisomal	-0.909916	-0.806164	0.0224942	0.93241	0.126246	-0.103751	0.103949	0.187532	0.997543	0.0982443	0.907441	0.912572	0.0375373	0.0584577	0.952431	0.034106	0.738673	0.783705
Q80UM3	Naa15	N-alpha-acetyltransferase 15, NatA auxiliary subunit	-1.36617	-0.452513	-0.0198154	1.34636	0.893843	-0.913658	0.0230158	0.388708	0.997543	0.0222775	0.360441	0.30224	0.00284791	0.19807	0.952501	0.00309721	0.0242093	0.0220213
Q9JKC8	Ap3m1	AP-3 complex subunit mu-1	-0.934252	-0.735727	0.0186129	0.952865	0.217137	-0.198524	0.0613464	0.162958	0.997543	0.058907	0.808274	0.797292	0.0159563	0.043347	0.953124	0.0145541	0.499301	0.535799
B2RPV6	Mmrn1	Multimerin-1	-0.887733	-0.708836	0.0256467	0.91338	0.204544	-0.178897	0.161253	0.307874	0.997543	0.146829	0.859501	0.867679	0.0697676	0.133335	0.953282	0.0635025	0.642654	0.684386
Q8BRC6	Maats1	Cilia- and flagella-associated protein 91	2.05849	1.09387	-0.153588	-2.21208	-1.11821	0.964621	0.569468	0.811963	0.997543	0.539217	0.877811	0.877943	0.441482	0.678324	0.953303	0.409538	0.671658	0.714213
Q3UEB3	Puf60	Poly(U)-binding-splicing factor PUF60	-1.99556	-1.10135	-0.0168285	1.97873	0.877376	-0.894205	0.00299703	0.0403544	0.997543	0.00320614	0.349829	0.275824	9.61499e-05	0.00422665	0.953335	0.000102038	0.0136401	0.0124551
Q8C2Q3	Rbm14	RNA-binding protein 14	-0.687381	0.0665583	-0.0297203	0.65766	0.724219	-0.753939	0.339106	0.953344	0.997543	0.356869	0.579445	0.564188	0.205233	0.897078	0.953919	0.223566	0.184334	0.168867
Q9Z239	Fxyd1	Phospholemman	0.225011	-0.161479	0.0225362	-0.202475	-0.363954	0.38649	0.679729	0.840847	0.997543	0.706595	0.766113	0.720998	0.569302	0.712938	0.953991	0.607767	0.41636	0.389552
O09161	Casq2	Calsequestrin-2	-0.78334	-0.117067	-0.0135639	0.769776	0.652708	-0.666272	0.0452613	0.773164	0.997543	0.045744	0.353429	0.30224	0.008877	0.621488	0.954018	0.00969282	0.0210561	0.0192195
O70251	Eef1b	Elongation factor 1-beta	0.232628	0.379865	-0.0292567	-0.261885	0.11798	-0.147236	0.743373	0.657083	0.997543	0.709081	0.94221	0.907613	0.650902	0.464846	0.954315	0.611092	0.81759	0.773683
P26039	Tln1	Talin-1	-0.378201	-0.260866	-0.0096788	0.368522	0.107656	-0.117335	0.140236	0.347801	0.997543	0.145864	0.815228	0.785184	0.0570153	0.163926	0.95605	0.062301	0.544732	0.510114
Q1XH17	Trim72	Tripartite motif-containing protein 72	-0.191603	0.496514	0.0432082	0.234811	0.731326	-0.688117	0.870738	0.707384	0.997543	0.828546	0.738147	0.722241	0.807442	0.532155	0.956087	0.765399	0.364405	0.392006
Q3TXX3	Zfyve27	Protrudin	0.99297	5.34606	0.0315112	-0.961459	4.38461	-4.35309	0.263308	0.0268643	0.997543	0.304919	0.218687	0.230965	0.140554	0.00181531	0.956377	0.180296	0.0037971	0.00313886
Q8VDG3	Parn	Poly(A)-specific ribonuclease PARN	-0.860626	-1.06217	-0.0121998	0.848427	-0.21374	0.201541	0.0454622	0.0337375	0.997543	0.045744	0.735638	0.720998	0.0090425	0.00311293	0.956406	0.00967786	0.354004	0.380493
Q9CX86	Hnrnpa0	Heterogeneous nuclear ribonucleoprotein A0	-0.166878	-0.598115	-0.0353023	0.131575	-0.466539	0.431237	0.843883	0.524053	0.997543	0.883593	0.79532	0.756235	0.773559	0.319295	0.956453	0.838959	0.478901	0.464885
Q8BLY2	Tarsl2	Threonine--tRNA ligase 2, cytoplasmic	-0.454182	-0.294335	-0.0193288	0.434853	0.140518	-0.159847	0.371394	0.62548	0.997543	0.388317	0.891967	0.854123	0.231652	0.425925	0.957422	0.250367	0.699302	0.66083
Q8CIB5	Fermt2	Fermitin family homolog 2	-0.164517	0.349111	-0.0137889	0.150729	0.499839	-0.513628	0.655221	0.402702	0.997543	0.675044	0.462592	0.420879	0.53788	0.209218	0.958307	0.571728	0.0862938	0.0793823
Q9EP89	Lactb	Serine beta-lactamase-like protein LACTB, mitochondrial	-0.411617	0.38817	0.00884384	0.420461	0.808631	-0.799787	0.2572	0.361319	0.997543	0.240547	0.290597	0.250345	0.135853	0.175113	0.959048	0.129339	0.00693172	0.00725224
Q9JMC3	Dnaja4	DnaJ homolog subfamily A member 4	-0.898521	-1.16316	-0.0233043	0.875217	-0.287938	0.264634	0.17303	0.128007	0.997543	0.177347	0.814096	0.806076	0.0777833	0.0307514	0.959456	0.0843661	0.535103	0.567903
P62141	Ppp1cb	Serine/threonine-protein phosphatase PP1-beta catalytic subunit	-1.1575	-0.994289	-0.0219519	1.13555	0.141259	-0.163211	0.0807135	0.16425	0.997543	0.0849849	0.908418	0.874633	0.0246779	0.0451928	0.95954	0.0267583	0.744922	0.707314
Q66GT5	Ptpmt1	Phosphatidylglycerophosphatase and protein-tyrosine phosphatase 1	-0.196229	0.117707	0.00648782	0.202716	0.320423	-0.313936	0.276755	0.570464	0.997543	0.258273	0.361009	0.328781	0.152624	0.370825	0.959604	0.141141	0.0325666	0.0353257
Q61656	Ddx5	Probable ATP-dependent RNA helicase DDX5	-0.875439	-0.45485	0.01328	0.888719	0.433869	-0.42059	0.046809	0.290427	0.997543	0.0451688	0.530804	0.529542	0.0101555	0.120419	0.960775	0.00941962	0.135948	0.146711
Q9Z315	Sart1	U4/U6.U5 tri-snRNP-associated protein 1	-0.946864	-0.517289	-0.015636	0.931228	0.413939	-0.429575	0.0599421	0.305379	0.997543	0.0645838	0.607742	0.577549	0.0152883	0.131747	0.960778	0.0165135	0.216055	0.200826
P06151	Ldha	L-lactate dehydrogenase A chain	#NAME?	#NAME?	-0.022672	Inf	-0.427513	0.404841	0	0	0.997543	0	0.664118	0.722241	NA	NA	0.961255	NA	0.274367	0.391475
P40630	Tfam	Transcription factor A, mitochondrial	-0.396486	-0.184399	-0.0156636	0.380823	0.196423	-0.212087	0.379775	0.737508	0.997543	0.395395	0.815404	0.788328	0.240397	0.571599	0.961271	0.2579	0.547343	0.516679
Q08091	Cnn1	Calponin-1	-0.405581	-0.593633	-0.0170874	0.388493	-0.205139	0.188052	0.41508	0.295429	0.997543	0.431226	0.827598	0.821439	0.274624	0.124397	0.961804	0.293863	0.569448	0.601422
P62754	Rps6	40S ribosomal protein S6	-0.668929	0.130319	0.0189549	0.687884	0.818202	-0.799248	0.23532	0.862875	0.997543	0.218435	0.433369	0.416257	0.12182	0.744716	0.962097	0.113059	0.0671937	0.0725174
Q9CQ69	Uqcrq	Cytochrome b-c1 complex subunit 8	-0.304888	-0.905966	0.0133293	0.318217	-0.587749	0.601078	0.433731	0.0679313	0.997543	0.414827	0.418953	0.392454	0.294996	0.0103902	0.96213	0.275857	0.0627788	0.058163
Q6PGG6	Gnl3l	Guanine nucleotide-binding protein-like 3-like protein	-0.898494	-0.675448	-0.0155711	0.882923	0.207474	-0.223046	0.0798985	0.21351	0.997543	0.0849365	0.815011	0.785184	0.0242789	0.070815	0.962883	0.026149	0.540225	0.511053
Q8R035	Mrpl58	Peptidyl-tRNA hydrolase ICT1, mitochondrial	-0.910833	0.139412	-0.0185506	0.892283	1.03169	-1.05025	0.12659	0.855753	0.997543	0.132819	0.361009	0.313204	0.0496123	0.732689	0.963613	0.0533944	0.0307628	0.0285958
P35601	Rfc1	Replication factor C subunit 1	-0.436463	-0.102821	-0.0247896	0.411673	0.308852	-0.333642	0.56546	0.925159	0.997543	0.581972	0.828948	0.80172	0.435042	0.851331	0.96392	0.460606	0.576938	0.547423
Q99KV1	Dnajb11	DnaJ homolog subfamily B member 11	-0.237582	-0.211132	0.0125716	0.250153	0.0390209	-0.0264492	0.538112	0.653867	0.997543	0.517448	0.965009	0.972589	0.407208	0.459315	0.964216	0.383969	0.889315	0.924818
P48193	Epb41	Protein 4.1	-0.169026	0.0434741	-0.0176037	0.151422	0.194896	-0.2125	0.757557	0.957711	0.997543	0.781778	0.854041	0.817471	0.669558	0.912108	0.964338	0.701898	0.623346	0.59287
Q8R010	Aimp2	Aminoacyl tRNA synthase complex-interacting multifunctional protein 2	-0.181079	0.60954	-0.0250491	0.15603	0.765569	-0.790619	0.821504	0.502648	0.997543	0.843243	0.58706	0.572896	0.748897	0.297076	0.964565	0.782507	0.198828	0.185998
Q9R0X0	Med20	Mediator of RNA polymerase II transcription subunit 20	#NAME?	#NAME?	-0.0103942	Inf	0.199224	-0.209618	0	0	0.997543	0	0.766133	0.72386	NA	NA	0.965332	NA	0.418544	0.396095
P01639	Gm5571	Ig kappa chain V-V region MOPC 41	-0.0572004	-0.617053	0.0577619	0.114962	-0.502091	0.559853	0.98189	0.791033	0.997543	0.953173	0.89632	0.866821	0.966186	0.64966	0.965854	0.932114	0.711047	0.679886
Q921X9	Pdia5	Protein disulfide-isomerase A5	-0.795681	-0.344748	0.00921475	0.804896	0.460148	-0.450934	0.0338127	0.313916	0.997543	0.0304484	0.412021	0.397109	0.0051516	0.137257	0.965874	0.00483868	0.0586069	0.0627816
Q99J95	Cdk9	Cyclin-dependent kinase 9	-0.836094	-0.765609	-0.00976302	0.826331	0.0607215	-0.0704845	0.0382045	0.0674	0.997543	0.0380563	0.931261	0.905388	0.00653265	0.0102529	0.967085	0.00694831	0.797868	0.766418
Q6ZWN5	Rps9	40S ribosomal protein S9	-1.14306	-0.914309	0.00672444	1.14979	0.235478	-0.228754	0.00299703	0.0117695	0.997543	0.00313145	0.5775	0.573293	9.83874e-05	0.000450038	0.967541	9.44156e-05	0.179717	0.191092
Q9CQ19	Myl9	Myosin regulatory light polypeptide 9	0.0140614	0.483419	-0.0264539	-0.0405152	0.442904	-0.469358	0.992894	0.632976	0.997543	0.962759	0.793399	0.741106	0.982865	0.434086	0.967771	0.950664	0.471308	0.446745
Q9R1C7	Prpf40a	Pre-mRNA-processing factor 40 homolog A	-0.503177	-0.153761	-0.011096	0.492081	0.33832	-0.349416	0.201383	0.74191	0.997543	0.204585	0.638965	0.608489	0.0964536	0.580826	0.967895	0.102806	0.241102	0.227328
Q9D0R4	Ddx56	Probable ATP-dependent RNA helicase DDX56	-1.13496	-1.08721	0.0106937	1.14565	0.0584367	-0.0477429	0.0356894	0.0562061	0.997543	0.0336368	0.9473	0.945216	0.00588815	0.00728857	0.968365	0.00561648	0.828716	0.859617
Q9ERS2	Ndufa13	NADH dehydrogenase [ubiquinone] 1 alpha subcomplex subunit 13	-0.312018	-0.433297	0.00963822	0.321657	-0.11164	0.121278	0.360859	0.269367	0.997543	0.340646	0.862108	0.831996	0.222347	0.103448	0.968399	0.209694	0.648558	0.620945
A2AHC3	Camsap1	Calmodulin-regulated spectrin-associated protein 1	-0.452278	-1.00844	0.0137272	0.466005	-0.542431	0.556158	0.410336	0.131848	0.997543	0.395395	0.549909	0.52302	0.270104	0.0320031	0.968723	0.257096	0.152386	0.1437
P62317	Snrpd2	Small nuclear ribonucleoprotein Sm D2	-1.00942	-1.12612	-0.00934466	1.00008	-0.126048	0.116703	0.046809	0.0504958	0.997543	0.048393	0.859501	0.857064	0.0101656	0.00597167	0.972215	0.0106189	0.641229	0.665787
Q9EST1	Gsdma	Gasdermin-A	0.299747	0.797324	0.0457615	-0.253985	0.543339	-0.497577	0.858617	0.74191	0.997543	0.894211	0.907441	0.882057	0.792847	0.582181	0.973615	0.855052	0.738072	0.724141
Q9ET80	Jph1	Junctophilin-1	-0.545482	-0.42323	-0.0163052	0.529177	0.105947	-0.122252	0.439288	0.613914	0.997543	0.45328	0.9473	0.924991	0.300994	0.41591	0.974444	0.314714	0.83533	0.810525
P82350	Sgca	Alpha-sarcoglycan	-0.319128	-0.303495	-0.0135721	0.305555	0.00206082	-0.0156329	0.607023	0.686957	0.997543	0.615569	0.997083	0.98822	0.482348	0.50341	0.975773	0.500601	0.996321	0.972096
Q05D44	Eif5b	Eukaryotic translation initiation factor 5B	-0.949075	-0.582871	0.00765419	0.956729	0.373858	-0.366204	0.0352554	0.174607	0.997543	0.032604	0.5775	0.572896	0.0055887	0.0500185	0.976586	0.00535208	0.177417	0.185467
Q9CQE8	RTRAF	RNA transcription, translation and transport factor protein	-1.38468	-0.585976	0.0113078	1.39599	0.810011	-0.798704	0.0371388	0.340966	0.997543	0.0350732	0.420135	0.404203	0.00628359	0.158721	0.976807	0.00601793	0.0639197	0.0669757
Q8VCE1	Dnajc28	DnaJ homolog subfamily C member 28	-0.926383	-0.463485	0.0110942	0.937477	0.473992	-0.462898	0.103512	0.448906	0.997543	0.100479	0.63461	0.632252	0.0372921	0.247402	0.976905	0.0355967	0.237736	0.247951
Q5F2E7	Nufip2	Nuclear fragile X mental retardation-interacting protein 2	-0.31921	-0.247882	-0.010905	0.308305	0.0604228	-0.0713279	0.541785	0.70195	0.997543	0.554576	0.963311	0.940799	0.411355	0.519898	0.977105	0.426847	0.873758	0.851268
Q80TN4	Dnajc16	DnaJ homolog subfamily C member 16	-1.15275	-0.774257	0.00615408	1.1589	0.384646	-0.378492	0.0132205	0.0624706	0.997543	0.0115846	0.512432	0.503566	0.000945911	0.00913951	0.979003	0.000914716	0.128108	0.133473
Q91ZB0	Alpk2	Alpha-protein kinase 2	-0.710987	-0.168594	0.00554824	0.716535	0.547941	-0.542393	0.0465442	0.641995	0.997543	0.0450962	0.361009	0.327199	0.00971631	0.446675	0.979635	0.00934486	0.0315748	0.0328944
O08784	Tcof1	Treacle protein	-0.362097	-0.35711	0.0111624	0.37326	0.0161503	-0.00498787	0.552881	0.668605	0.997543	0.539217	0.987053	0.994856	0.423969	0.478324	0.979851	0.410509	0.973927	0.991946
Q3TUF7	Yeats2	YEATS domain-containing protein 2	0.911517	-0.588477	-0.010363	-0.92188	-1.51036	1.49999	0.289713	0.563795	0.997543	0.278378	0.353429	0.30224	0.161683	0.363678	0.979969	0.157841	0.0184397	0.0189162
P60762	Morf4l1	Mortality factor 4-like protein 1	-0.808683	-0.608588	-0.00702827	0.801655	0.193067	-0.200095	0.0705326	0.193077	0.997543	0.0736321	0.811429	0.775365	0.0201142	0.0611491	0.980558	0.0209056	0.509341	0.494496
O70571	Pdk4	[Pyruvate dehydrogenase (acetyl-transferring)] kinase isozyme 4, mitochondrial	-1.22205	-1.16101	-0.00665397	1.21539	0.0543859	-0.0610399	0.0181129	0.0296287	0.997543	0.0166121	0.9473	0.929795	0.00184483	0.00249774	0.980791	0.00190607	0.84418	0.825462
Q921M4	Golga2	Golgin subfamily A member 2	-0.635722	-0.515614	0.0059831	0.641705	0.126091	-0.120108	0.0964299	0.210664	0.997543	0.0923949	0.854041	0.838891	0.0323868	0.069342	0.98119	0.0311852	0.622063	0.638438
P01790	HVM21	Ig heavy chain V region M511	-0.62151	0.119859	-0.0134289	0.608081	0.72794	-0.741369	0.450535	0.919693	0.997543	0.459451	0.638965	0.614241	0.312173	0.840407	0.981976	0.322078	0.242016	0.234176
Q9QWW1	Homer2	Homer protein homolog 2	-1.40954	-0.664472	0.00888337	1.41843	0.753955	-0.745071	0.0394681	0.30015	0.997543	0.0379734	0.466849	0.444952	0.00707634	0.128963	0.982499	0.0068476	0.0910187	0.0942492
P00405	Mtco2	Cytochrome c oxidase subunit 2	0.778481	-0.198118	0.0123462	-0.766135	-0.964253	0.976599	0.347992	0.900976	0.997543	0.402557	0.679952	0.647604	0.212076	0.807159	0.9846	0.263656	0.290737	0.260433
P63037	Dnaja1	DnaJ homolog subfamily A member 1	-0.868944	-0.100788	-0.0103961	0.858548	0.75776	-0.768156	0.264826	0.926417	0.997543	0.264929	0.579445	0.572896	0.142667	0.855131	0.984959	0.146887	0.194034	0.188615
Q9CZX8	Rps19	40S ribosomal protein S19	-0.508342	-0.0298109	0.00309208	0.511434	0.481623	-0.478531	0.0549238	0.926417	0.997543	0.0540008	0.353429	0.30224	0.0131762	0.857109	0.985084	0.0127992	0.0169611	0.0174673
P70372	Elavl1	ELAV-like protein 1	#NAME?	#NAME?	0.00547709	Inf	1.01654	-1.01106	0	0	0.997543	0	0.329802	0.275824	NA	NA	0.985108	NA	0.011218	0.0114831
Q61696	Hspa1a	Heat shock 70 kDa protein 1A	3.09575	2.60594	-0.00818099	-3.10393	-0.497997	0.489816	0.00687049	0.0182162	0.997543	0.00421979	0.677998	0.690168	0.000329645	0.000832828	0.985175	0.00017544	0.283017	0.330518
Q9JKL4	Ndufaf3	NADH dehydrogenase [ubiquinone] 1 alpha subcomplex assembly factor 3	-0.681503	-0.510297	-0.0078136	0.673689	0.163392	-0.171206	0.287377	0.482832	0.997543	0.286534	0.902216	0.874633	0.160138	0.279745	0.986272	0.164409	0.720117	0.707451
Q8BH64	Ehd2	EH domain-containing protein 2	-0.159075	0.0722755	-0.00381443	0.15526	0.227536	-0.23135	0.618076	0.868407	0.997543	0.617051	0.718258	0.690168	0.493732	0.752934	0.986703	0.503845	0.335055	0.327495
P15864	Hist1h1c	Histone H1.2	-0.53822	0.790345	-0.0112568	0.526963	1.31731	-1.32856	0.56794	0.470174	0.997543	0.57153	0.448758	0.420879	0.438385	0.265376	0.986809	0.447661	0.0810193	0.078906
Q91VJ2	Cavin3	Caveolae-associated protein 3	-0.116675	0.419	0.00870086	0.125376	0.544375	-0.535675	0.888491	0.658175	0.997543	0.874363	0.732245	0.712788	0.837213	0.46778	0.987758	0.825299	0.351008	0.35834
Q8R3N6	Thoc1	THO complex subunit 1	-1.14301	-1.07414	-0.00266608	1.14034	0.0662021	-0.0688682	0.0148528	0.0269992	0.997543	0.0143099	0.908678	0.889871	0.00131275	0.00186279	0.989644	0.00133032	0.748169	0.738472
Q80VP5	CL065	Probable peptide chain release factor C12orf65 homolog, mitochondrial	-0.659408	-0.959709	-0.00348954	0.655918	-0.30379	0.300301	0.140236	0.100367	0.997543	0.139619	0.741226	0.720998	0.0569782	0.0210245	0.990727	0.0579992	0.379556	0.384749
P70290	Mpp1	55 kDa erythrocyte membrane protein	-0.570428	-0.812242	-0.00338107	0.567047	-0.245195	0.241814	0.185781	0.108406	0.997543	0.182869	0.771969	0.734392	0.0872607	0.0241547	0.99107	0.0888307	0.426708	0.432857
P32233	Drg1	Developmentally-regulated GTP-binding protein 1	-0.855438	-0.616638	0.00120951	0.856648	0.24001	-0.2388	0.00180734	0.0113476	0.997543	0.00188135	0.412021	0.387404	4.25973e-05	0.000411368	0.991222	4.21659e-05	0.0543712	0.0553428
P43276	Hist1h1b	Histone H1.5	-0.347835	0.530956	0.00377568	0.35161	0.882567	-0.878791	0.467545	0.328593	0.997543	0.459451	0.360441	0.314198	0.326652	0.14941	0.991229	0.321748	0.0292101	0.0297287
P32883	Kras	GTPase KRas	-0.0302855	0.50491	-0.00283263	0.0274528	0.532363	-0.535196	0.950903	0.289496	0.997543	0.951347	0.480668	0.453565	0.919108	0.118715	0.992419	0.926647	0.102678	0.101145
Q9CR59	Gadd45gip1	Growth arrest and DNA damage-inducible proteins-interacting protein 1	-0.246664	-0.000231919	0.00531862	0.251982	0.25175	-0.246432	0.812013	0.999747	0.997543	0.805932	0.891967	0.874633	0.737117	0.999747	0.993516	0.731713	0.702058	0.707996
Q61425	Hadh	Hydroxyacyl-coenzyme A dehydrogenase, mitochondrial	-1.71866	-1.83281	0.0057455	1.7244	-0.108405	0.11415	0.103027	0.120407	0.997543	0.101012	0.963875	0.951581	0.0366839	0.0283251	0.993525	0.0362085	0.878393	0.872013
Q640L3	Ccpg1	Cell cycle progression protein 1	-0.920795	-0.349313	-0.002951	0.917844	0.568531	-0.571482	0.118637	0.592859	0.997543	0.118291	0.5775	0.568463	0.0448384	0.393761	0.994111	0.0453745	0.180579	0.178573
Q9Z126	Pf4	Platelet factor 4	-0.271698	-0.320832	0.00282659	0.274525	-0.046307	0.0491336	0.633299	0.677864	0.997543	0.619016	0.96947	0.968987	0.512823	0.490226	0.994478	0.508588	0.91926	0.914355
Q9D1E8	Agpat5	1-acyl-sn-glycerol-3-phosphate acyltransferase epsilon	-0.563204	-0.822927	0.00305791	0.566262	-0.256665	0.259723	0.528235	0.420295	0.998522	0.525926	0.891291	0.868956	0.394465	0.224996	0.996221	0.392022	0.692499	0.689061
P97314	Csrp2	Cysteine and glycine-rich protein 2	-0.123861	0.196501	0.000766674	0.124628	0.321129	-0.320362	0.80183	0.74191	0.998551	0.800362	0.738902	0.719705	0.725562	0.579891	0.998259	0.723946	0.373405	0.37449
Q3UFY8	Trmt10c	tRNA methyltransferase 10 homolog C	-0.743873	-0.423094	0.0005714	0.744444	0.32135	-0.320778	0.0993199	0.37528	0.998551	0.0982443	0.686857	0.679691	0.0342771	0.1853	0.998486	0.0341728	0.303017	0.30382
Q8CAQ8	Immt	MICOS complex subunit Mic60	-0.461478	-0.175417	-0.000854547	0.460623	0.285206	-0.286061	0.480979	0.839005	0.998551	0.476267	0.816339	0.80172	0.341301	0.710581	0.998551	0.342145	0.549219	0.548051
Q9CPQ1	Cox6c	Cytochrome c oxidase subunit 6C	Inf	-0.685175	Inf	-0.459967	-1.14514	Inf	0	0.0279744	0	0.0232514	0.139665	0	NA	0.00204634	NA	0.00329853	0.000533889	NA
P12242	Ucp1	Mitochondrial brown fat uncoupling protein 1	Inf	0.572252	Inf	2.62585	3.1981	Inf	0	0.667498	0	0.0912219	0.329802	0	NA	0.476626	NA	0.0303309	0.0118377	NA
P08207	S100a10	Protein S100-A10	Inf	-0.0817462	Inf	0.791981	0.710235	Inf	0	0.905494	0	0.159403	0.502776	0	NA	0.814418	NA	0.0720918	0.1177	NA
Q8R2Y8	Ptrh2	Peptidyl-tRNA hydrolase 2, mitochondrial	Inf	-1.05539	Inf	0.728097	-0.327292	Inf	0	0.0766494	0	0.142681	0.685766	0	NA	0.0124406	NA	0.0602265	0.300416	NA
P61222	Abce1	ATP-binding cassette sub-family E member 1	Inf	0.840925	Inf	-1.06372	-0.2228	Inf	0	0.0947719	0	0.0460941	0.686857	0	NA	0.0188283	NA	0.00984422	0.306271	NA
P53690	Mmp14	Matrix metalloproteinase-14	Inf	-2.89364	Inf	1.7093	-1.18434	Inf	0	0.361319	0	0.530225	0.772447	0	NA	0.175253	NA	0.397447	0.427562	NA
Q99LB0	Dnttip1	Deoxynucleotidyltransferase terminal-interacting protein 1	Inf	2.024	Inf	-1.68327	0.340731	Inf	0	0.275458	0	0.268341	0.811429	0	NA	0.108763	NA	0.149677	0.50781	NA
Q9CPQ8	Atp5mg	ATP synthase subunit g, mitochondrial	Inf	-0.736838	Inf	0.83013	0.0932921	Inf	0	0.148611	0	0.0910519	0.811787	0	NA	0.0376834	NA	0.0300456	0.518921	NA
O09118	Ntn1	Netrin-1	NA	#NAME?	Inf	Inf	0.322454	Inf	NA	0	0	0	0.908678	0	NA	NA	NA	NA	0.754965	NA
Q9D273	Mmab	Corrinoid adenosyltransferase	NA	#NAME?	Inf	Inf	-0.197219	Inf	NA	0	0	0	0.9473	0	NA	NA	NA	NA	0.842019	NA
Q61733	Mrps31	28S ribosomal protein S31, mitochondrial	Inf	-1.81835	Inf	1.88669	0.0683464	Inf	0	0.530091	0	0.483787	0.985855	0	NA	0.326515	NA	0.349672	0.96852	NA
Q9CQ06	Mrpl24	39S ribosomal protein L24, mitochondrial	Inf	-1.2444	Inf	1.25069	0.00629467	Inf	0	0.253963	0	0.189669	0.992573	0	NA	0.0934221	NA	0.0926104	0.986693	NA
Q62241	Snrpc	U1 small nuclear ribonucleoprotein C	NA	#NAME?	Inf	Inf	-0.314418	Inf	NA	0	0	0	NA	0	NA	NA	NA	NA	NA	NA
P05201	Got1	Aspartate aminotransferase, cytoplasmic	Inf	0.137211	Inf	0.0746019	0.211813	Inf	0	NA	0	NA	NA	0	NA	NA	NA	NA	NA	NA
Q80Y14	Glrx5	Glutaredoxin-related protein 5, mitochondrial	NA	NA	Inf	Inf	Inf	NA	NA	NA	0	0	0	NA	NA	NA	NA	NA	NA	NA
Q02013	Aqp1	Aquaporin-1	2.65419	Inf	#NAME?	#NAME?	NA	#NAME?	0.0589294	0	0	0	NA	0	0.0149308	NA	NA	NA	NA	NA
Q9CR80	Fam32a	Protein FAM32A	-0.248745	0.611202	#NAME?	#NAME?	#NAME?	-0.859947	0.731491	0.624317	0	0	0	0.658317	0.636053	0.424515	NA	NA	NA	0.279446
P01798	HVM29	Ig heavy chain V-III region E109	#NAME?	#NAME?	#NAME?	NA	#NAME?	-0.71499	0	0	0	NA	0	NA	NA	NA	NA	NA	NA	NA
Q9QZQ8	H2afy	Core histone macro-H2A.1	-0.41367	0.157611	#NAME?	#NAME?	#NAME?	-0.57128	0.654501	0.900976	0	0	0	0.772496	0.536603	0.8046	NA	NA	NA	0.492074
Q9D666	Sun1	SUN domain-containing protein 1	#NAME?	#NAME?	#NAME?	NA	#NAME?	-0.115276	0	0	0	NA	0	0.900902	NA	NA	NA	NA	NA	0.755252
Q02788	Col6a2	Collagen alpha-2(VI) chain	#NAME?	#NAME?	#NAME?	NA	#NAME?	0.633271	0	0	0	NA	0	0.765601	NA	NA	NA	NA	NA	0.478281
Q9DCF9	Ssr3	Translocon-associated protein subunit gamma	#NAME?	#NAME?	#NAME?	NA	#NAME?	0.881131	0	0	0	NA	0	0.723076	NA	NA	NA	NA	NA	0.394334
Q9DCL9	Paics	Multifunctional protein ADE2	#NAME?	#NAME?	#NAME?	NA	#NAME?	1.0892	0	0	0	NA	0	0.812807	NA	NA	NA	NA	NA	0.578883
Q9DCI9	Mrpl32	39S ribosomal protein L32, mitochondrial	0.0798737	-1.45653	#NAME?	#NAME?	#NAME?	1.53641	0.966183	0.420295	0	0	0	0.657189	0.945038	0.224237	NA	NA	NA	0.272987
Q80V91	Dtx3	Probable E3 ubiquitin-protein ligase DTX3	#NAME?	#NAME?	-0.413753	Inf	0.869591	-1.28334	0	0	NA	0	NA	NA	NA	NA	NA	NA	NA	NA
Q6DID5	Pwwp3a	PWWP domain-containing DNA repair factor 3A	-1.28795	-0.724085	-0.219088	1.06886	0.344777	-0.563865	NA	NA	NA	NA	NA	NA	NA	NA	NA	NA	NA	NA
Q6NXI6	Rprd2	Regulation of nuclear pre-mRNA domain-containing protein 2	#NAME?	NA	0.105395	Inf	Inf	#NAME?	0	NA	NA	0	0	0	NA	NA	NA	NA	NA	NA
P55249	Alox12e	Arachidonate 12-lipoxygenase, epidermal-type	#NAME?	NA	0.193057	Inf	Inf	#NAME?	0	NA	NA	0	0	0	NA	NA	NA	NA	NA	NA
Q922F4	Tubb6	Tubulin beta-6 chain	#NAME?	NA	0.798481	Inf	Inf	#NAME?	0	NA	NA	0	0	0	NA	NA	NA	NA	NA	NA
Q8R2U0	Seh1l	Nucleoporin SEH1	#NAME?	#NAME?	1.17988	Inf	-0.316836	1.49672	0	0	NA	0	NA	NA	NA	NA	NA	NA	NA	NA
Q9CQ75	Ndufa2	NADH dehydrogenase [ubiquinone] 1 alpha subcomplex subunit 2	Inf	Inf	NA	#NAME?	NA	NA	0	0	NA	0	NA	NA	NA	NA	NA	NA	NA	NA
Q9CWT6	Ddx28	Probable ATP-dependent RNA helicase DDX28	Inf	Inf	NA	#NAME?	NA	NA	0	0	NA	0	NA	NA	NA	NA	NA	NA	NA	NA
Q9D2H6	Sp2	Transcription factor Sp2	Inf	Inf	NA	#NAME?	NA	NA	0	0	NA	0	NA	NA	NA	NA	NA	NA	NA	NA
Q9CPZ8	Cmc1	COX assembly mitochondrial protein homolog	Inf	Inf	NA	#NAME?	NA	NA	0	0	NA	0	NA	NA	NA	NA	NA	NA	NA	NA
Q6ZPZ3	Zc3h4	Zinc finger CCCH domain-containing protein 4	Inf	1.63585	NA	#NAME?	#NAME?	Inf	0	0.684474	NA	0	0	0	NA	0.497343	NA	NA	NA	NA
Q9D773	Mrpl2	39S ribosomal protein L2, mitochondrial	Inf	-0.242851	NA	#NAME?	#NAME?	Inf	0	NA	NA	0	0	0	NA	NA	NA	NA	NA	NA
Q9DCC8	Tomm20	Mitochondrial import receptor subunit TOM20 homolog	Inf	-0.402316	NA	#NAME?	#NAME?	Inf	0	0.60618	NA	0	0	0	NA	0.408655	NA	NA	NA	NA
P35564	Canx	Calnexin	Inf	-0.0474469	NA	#NAME?	#NAME?	Inf	0	0.978361	NA	0	0	0	NA	0.951565	NA	NA	NA	NA
Q91VS8	Farp2	FERM, ARHGEF and pleckstrin domain-containing protein 2	Inf	-1.20063	NA	#NAME?	#NAME?	Inf	0	NA	NA	0	0	0	NA	NA	NA	NA	NA	NA
Q9CQS2	Nop10	H/ACA ribonucleoprotein complex subunit 3	Inf	-1.74458	NA	#NAME?	#NAME?	Inf	0	0.342803	NA	0	0	0	NA	0.160321	NA	NA	NA	NA
P56375	Acyp2	Acylphosphatase-2	Inf	-2.48109	NA	#NAME?	#NAME?	Inf	0	NA	NA	0	0	0	NA	NA	NA	NA	NA	NA
P41233	Abca1	ATP-binding cassette sub-family A member 1	Inf	-0.37914	NA	#NAME?	#NAME?	Inf	0	NA	NA	0	0	0	NA	NA	NA	NA	NA	NA
Q8CHT0	Aldh4a1	Delta-1-pyrroline-5-carboxylate dehydrogenase, mitochondrial	NA	#NAME?	NA	NA	#NAME?	Inf	NA	0	NA	NA	0	0	NA	NA	NA	NA	NA	NA
P84078	Arf1	ADP-ribosylation factor 1	NA	#NAME?	NA	NA	#NAME?	Inf	NA	0	NA	NA	0	0	NA	NA	NA	NA	NA	NA
Q8K2H2	Otud6b	Deubiquitinase OTUD6B	Inf	0.0797742	NA	#NAME?	#NAME?	Inf	0	0.919553	NA	0	0	0	NA	0.837764	NA	NA	NA	NA
Q9D6U8	Fam162a	Protein FAM162A	Inf	-0.277668	NA	#NAME?	#NAME?	Inf	0	0.868407	NA	0	0	0	NA	0.755074	NA	NA	NA	NA
Q9CQ00	Dmac1	Distal membrane-arm assembly complex protein 1	Inf	1.02575	NA	#NAME?	#NAME?	Inf	0	NA	NA	0	0	0	NA	NA	NA	NA	NA	NA
Q9D0S9	Hint2	Histidine triad nucleotide-binding protein 2, mitochondrial	NA	#NAME?	NA	NA	#NAME?	Inf	NA	0	NA	NA	0	0	NA	NA	NA	NA	NA	NA

## Sheet: PF7685_p value sign
Protein	Gene	Description	log2FC_IgG.BT2	log2FC_IgG.Vehicle	log2FC_PF7685.BT2	log2FC_PF7685.IgG	log2FC_PF7685.Vehicle	log2FC_Vehicle.BT2	adj.pvalue_IgG.BT2	adj.pvalue_IgG.Vehicle	adj.pvalue_PF7685.BT2	adj.pvalue_PF7685.IgG	adj.pvalue_PF7685.Vehicle	adj.pvalue_Vehicle.BT2	pvalue_IgG.BT2	pvalue_IgG.Vehicle	pvalue_PF7685.BT2	pvalue_PF7685.IgG	pvalue_PF7685.Vehicle	pvalue_Vehicle.BT2
Q3TXX3	Zfyve27	Protrudin	0.99297	5.34606	0.0315112	-0.961459	4.38461	-4.35309	0.263308	0.0268643	0.997543	0.304919	0.218687	0.230965	0.140554	0.00181531	0.956377	0.180296	0.0037971	0.00313886
Q8R123	Flad1	FAD synthase	#NAME?	#NAME?	2.12515	Inf	4.25008	-2.12493	0	0	0.997543	0	0.360441	0.578022	NA	NA	0.203961	NA	0.0291669	0.204002
P10637	Mapt	Microtubule-associated protein tau	-0.312979	4.13111	-0.488414	-0.175435	3.95568	-4.44409	0.490051	0.00588229	0.997543	0.657372	0.0762241	0.0855992	0.353101	0.0001247	0.17118	0.549566	0.000153658	0.000116482
P12242	Ucp1	Mitochondrial brown fat uncoupling protein 1	Inf	0.572252	Inf	2.62585	3.1981	Inf	0	0.667498	0	0.0912219	0.329802	0	NA	0.476626	NA	0.0303309	0.0118377	NA
Q9CZU3	Mtrex	Exosome RNA helicase MTR4	0.0270467	1.14143	0.912953	0.885906	2.02733	-1.11438	0.985113	0.351648	0.997543	0.443522	0.36911	0.568463	0.973504	0.167493	0.291694	0.304648	0.0351458	0.17595
P43274	Hist1h1e	Histone H1.4	0.0743197	1.70449	0.318723	0.244404	1.9489	-1.63017	0.870738	0.0113476	0.997543	0.558837	0.0762241	0.168905	0.808054	0.000424473	0.312914	0.432848	0.000172047	0.000568267
P27659	Rpl3	60S ribosomal protein L3	-0.742712	1.01903	0.175575	0.918287	1.93731	-1.76174	0.531594	0.492835	0.997543	0.444956	0.360441	0.343088	0.399591	0.287246	0.770711	0.306699	0.0288555	0.0397593
P10126	Eef1a1	Elongation factor 1-alpha 1	-1.08674	0.39285	0.125521	1.21226	1.60511	-1.47959	0.112196	0.604311	0.997543	0.0849849	0.290597	0.275824	0.0411763	0.405246	0.786051	0.0266119	0.00708762	0.0107145
P06909	Cfh	Complement factor H	-0.824505	1.47667	-0.72765	0.0968547	1.57352	-2.30117	0.384658	0.182248	0.997543	0.922283	0.385843	0.250345	0.246077	0.0552909	0.301461	0.886751	0.043953	0.00816072
Q8C9S4	Ccdc186	Coiled-coil domain-containing protein 186	-1.50312	-0.497979	0.539383	2.0425	1.54452	-1.00514	0.0454622	0.460831	0.997543	0.0178042	0.179602	0.275824	0.00910527	0.256272	0.103004	0.00212364	0.00151042	0.0116246
O55028	Bckdk	[3-methyl-2-oxobutanoate dehydrogenase [lipoamide]] kinase, mitochondrial	-4.63434	-5.49456	2.40211	7.03645	1.54189	0.860226	0.00010943	4.44474e-05	0.0517685	6.29747e-06	0.163247	0.30224	2.79129e-07	7.38942e-08	3.97607e-05	1.05485e-08	0.00082007	0.0198186
Q9JJZ2	Tuba8	Tubulin alpha-8 chain	#NAME?	#NAME?	0.546189	Inf	1.53838	-0.992196	0	0	0.997543	0	0.353429	0.348542	NA	NA	0.103109	NA	0.0165429	0.0446712
Q5F2E8	Taok1	Serine/threonine-protein kinase TAO1	-1.12915	0.496625	-0.0968217	1.03233	1.52895	-1.62577	0.168506	0.588667	0.997543	0.197758	0.353429	0.275824	0.0750336	0.388677	0.846933	0.0977197	0.0158577	0.0120267
P01631	KV2A7	Ig kappa chain V-II region 26-10	-1.50764	-0.2768	0.257063	1.76471	1.48791	-1.23084	0.0207836	0.64071	0.997543	0.0114643	0.198675	0.250345	0.00230929	0.443276	0.475313	0.000883345	0.00249458	0.00712392
Q9D7S7	Rpl22l1	60S ribosomal protein L22-like 1	-1.52597	-0.322138	0.259165	1.78514	1.463	-1.20384	0.10115	0.734962	0.997543	0.0849365	0.360441	0.330204	0.0355046	0.568175	0.539323	0.0262492	0.0259429	0.035732
Q5SX39	Myh4	Myosin-4	-0.714036	0.612574	0.102104	0.81614	1.42871	-1.32661	0.219701	0.347557	0.997543	0.164733	0.290597	0.275824	0.111515	0.163511	0.804611	0.0751923	0.00720533	0.0104987
P62852	Rps25	40S ribosomal protein S25	-0.839626	0.804231	-0.263116	0.57651	1.38074	-1.64386	0.309777	0.388416	0.997543	0.476267	0.383062	0.30224	0.17966	0.196669	0.657225	0.342242	0.0419807	0.0205499
Q62425	Ndufa4	Cytochrome c oxidase subunit NDUFA4	-0.236686	0.941485	0.178479	0.415165	1.35665	-1.17817	0.655221	0.139588	0.997543	0.431226	0.290597	0.275824	0.539908	0.034346	0.642172	0.293985	0.00631092	0.0128605
P62270	Rps18	40S ribosomal protein S18	-0.52144	0.972203	-0.15459	0.36685	1.33905	-1.49364	0.255976	0.0813867	0.997543	0.414705	0.198675	0.184407	0.13469	0.0146131	0.63505	0.275428	0.00271302	0.00141525
P01878	IGHA	Ig alpha chain C region	0.195184	-0.446154	1.97464	1.77946	1.3333	0.641338	0.66751	0.45027	0.997543	0.0915355	0.383062	0.457156	0.554011	0.248528	0.0191128	0.0308185	0.0405487	0.105104
P41105	Rpl28	60S ribosomal protein L28	-2.49648	-0.909289	-0.276064	2.22042	1.31113	-1.58719	0.0133239	0.291308	0.997543	0.0167685	0.38091	0.30224	0.000996804	0.121318	0.568459	0.00193807	0.0385666	0.0178931
Q9DBG7	Srpra	Signal recognition particle receptor subunit alpha	-0.983995	0.0035695	0.276484	1.26048	1.26405	-0.987565	0.163525	0.996783	0.997543	0.0878944	0.360441	0.411587	0.0710261	0.994162	0.574885	0.028562	0.0282297	0.0701975
Q99LT0	Dpy30	Protein dpy-30 homolog	#NAME?	#NAME?	-0.0797085	Inf	1.11754	-1.19725	0	0	0.997543	0	0.290597	0.236854	NA	NA	0.57693	NA	0.00733159	0.00508791
Q8R4U7	Luzp1	Leucine zipper protein 1	0.368867	0.868418	0.579961	0.211094	1.07951	-0.499551	0.452876	0.184569	0.997543	0.660258	0.360441	0.61335	0.314878	0.0566705	0.132526	0.555191	0.0252715	0.231124
Q6A065	Cep170	Centrosomal protein of 170 kDa	-0.122213	1.3163	-0.360299	-0.238087	1.07822	-1.43852	0.767099	0.042816	0.997543	0.558837	0.329802	0.230965	0.682512	0.00452006	0.248881	0.433403	0.0119855	0.00282938
P40224	Cxcl12	Stromal cell-derived factor 1	-1.24162	-0.277872	0.0965673	1.33819	1.06032	-0.963751	0.05828	0.687431	0.997543	0.0461272	0.360441	0.348542	0.0142757	0.505098	0.814503	0.00992724	0.0286919	0.0418462
Q8C650	2020-09-10	Septin-10	-0.710257	-0.18773	0.536644	1.2469	1.05917	-0.522527	0.12659	0.713509	0.997543	0.0311854	0.198675	0.348542	0.0496555	0.540914	0.0395844	0.00506697	0.00207212	0.0434257
A2AR02	Ppig	Peptidyl-prolyl cis-trans isomerase G	-1.2085	-0.275337	0.12358	1.33208	1.05674	-0.933162	0.0643291	0.696405	0.997543	0.0493442	0.361009	0.365013	0.017369	0.515142	0.767695	0.0109516	0.0309675	0.0498636
Q9Z210	Pex11b	Peroxisomal membrane protein 11B	-0.936482	-0.37409	0.487603	1.42409	1.04999	-0.562392	0.0481992	0.419478	0.997543	0.0120307	0.290597	0.420879	0.0107635	0.223163	0.1235	0.00101767	0.00598522	0.082367
Q04857	Col6a1	Collagen alpha-1(VI) chain	-0.946212	-0.208171	0.310734	1.25695	1.04878	-0.738041	0.0382045	0.6418	0.997543	0.0141218	0.218687	0.30224	0.00656037	0.446006	0.265808	0.00128917	0.00374673	0.0217607
Q8R035	Mrpl58	Peptidyl-tRNA hydrolase ICT1, mitochondrial	-0.910833	0.139412	-0.0185506	0.892283	1.03169	-1.05025	0.12659	0.855753	0.997543	0.132819	0.361009	0.313204	0.0496123	0.732689	0.963613	0.0533944	0.0307628	0.0285958
B1AR13	Cisd3	CDGSH iron-sulfur domain-containing protein 3, mitochondrial	-0.192555	0.664345	0.167718	0.360273	1.02462	-0.8569	0.393175	0.0315617	0.997543	0.127423	0.0762241	0.168905	0.253911	0.00283347	0.31555	0.0504781	0.000180177	0.00059426
P70372	Elavl1	ELAV-like protein 1	#NAME?	#NAME?	0.00547709	Inf	1.01654	-1.01106	0	0	0.997543	0	0.329802	0.275824	NA	NA	0.985108	NA	0.011218	0.0114831
Q6NT99	Dusp23	Dual specificity protein phosphatase 23	-0.747486	-0.125897	0.379788	1.12727	1.00138	-0.621589	0.130963	0.837842	0.997543	0.045744	0.329802	0.404203	0.0520324	0.705515	0.225884	0.00965955	0.00997762	0.0662951
Q8R310	Tmcc3	Transmembrane and coiled-coil domain protein 3	-1.0648	0.0256151	-0.124	0.940796	0.966411	-1.09041	0.0737452	0.975878	0.997543	0.100566	0.361009	0.30224	0.0213999	0.946977	0.748293	0.0357961	0.0321708	0.0192612
Q6GYP7	Ralgapa1	Ral GTPase-activating protein subunit alpha-1	-0.295788	-0.143086	0.777408	1.0732	0.93011	-0.152702	0.305843	0.708261	0.997543	0.0115846	0.218687	0.785184	0.174402	0.533992	0.00537321	0.00092172	0.00378692	0.507713
P62858	Rps28	40S ribosomal protein S28	-0.940205	-0.0571356	0.0434872	0.983693	0.926557	-0.88307	0.0774017	0.935704	0.997543	0.0689136	0.360441	0.314198	0.0229666	0.868813	0.899922	0.0188156	0.0244563	0.0299007
Q8BMS4	Coq3	Ubiquinone biosynthesis O-methyltransferase, mitochondrial	-0.382514	-0.074579	0.614239	0.996753	0.922174	-0.307935	0.46824	0.921588	0.997543	0.0849849	0.372278	0.734392	0.327531	0.843967	0.132564	0.026359	0.0361463	0.425576
P14115	Rpl27a	60S ribosomal protein L27a	-0.0957994	0.752984	0.0698217	0.165621	0.918605	-0.848783	0.746013	0.0530072	0.997543	0.57153	0.198675	0.230965	0.656215	0.00665344	0.744859	0.447279	0.00218993	0.00345911
O35129	Phb2	Prohibitin-2	0.957841	0.848173	1.02594	0.0681039	0.916277	0.109668	0.0585571	0.108406	0.997543	0.886774	0.360441	0.882057	0.0143928	0.0242405	0.0173895	0.842955	0.0278477	0.722212
Q9WVB0	Rbpms	RNA-binding protein with multiple splicing	#NAME?	#NAME?	0.0487189	Inf	0.912432	-0.863714	0	0	0.997543	0	0.361009	0.332712	NA	NA	0.885992	NA	0.0311004	0.037929
Q921G8	Tubgcp2	Gamma-tubulin complex component 2	#NAME?	#NAME?	-0.426484	Inf	0.907572	-1.33406	0	0	0.997543	0	0.353429	0.230965	NA	NA	0.162871	NA	0.014781	0.00251552
P24788	Cdk11b	Cyclin-dependent kinase 11B	#NAME?	#NAME?	-0.252908	Inf	0.903814	-1.15672	0	0	0.997543	0	0.218687	0.178577	NA	NA	0.248999	NA	0.00384541	0.00111322
P29788	Vtn	Vitronectin	-0.181855	0.512742	0.207412	0.389267	0.90201	-0.694598	0.720329	0.372408	0.997543	0.440261	0.361009	0.424268	0.619071	0.182954	0.571616	0.300513	0.0333928	0.0836815
Q9DB15	Mrpl12	39S ribosomal protein L12, mitochondrial	-0.541773	0.248937	0.111049	0.652822	0.901759	-0.79071	0.213055	0.62548	0.997543	0.141675	0.353429	0.313204	0.105631	0.426345	0.71824	0.0592092	0.016169	0.0287229
Q5SFM8	Rbm27	RNA-binding protein 27	-0.882667	0.0382653	-0.0234106	0.859257	0.897522	-0.920933	0.0359056	0.930609	0.997543	0.0379734	0.163247	0.168905	0.00604471	0.863308	0.881547	0.00684084	0.000998455	0.000872092
Q80UM3	Naa15	N-alpha-acetyltransferase 15, NatA auxiliary subunit	-1.36617	-0.452513	-0.0198154	1.34636	0.893843	-0.913658	0.0230158	0.388708	0.997543	0.0222775	0.360441	0.30224	0.00284791	0.19807	0.952501	0.00309721	0.0242093	0.0220213
P63325	Rps10	40S ribosomal protein S10	-0.54685	-0.212334	0.552195	1.09905	0.886712	-0.334517	0.218333	0.687431	0.997543	0.0379734	0.353429	0.679691	0.110086	0.505145	0.107169	0.00686956	0.0194833	0.303678
P43276	Hist1h1b	Histone H1.5	-0.347835	0.530956	0.00377568	0.35161	0.882567	-0.878791	0.467545	0.328593	0.997543	0.459451	0.360441	0.314198	0.326652	0.14941	0.991229	0.321748	0.0292101	0.0297287
Q3UEB3	Puf60	Poly(U)-binding-splicing factor PUF60	-1.99556	-1.10135	-0.0168285	1.97873	0.877376	-0.894205	0.00299703	0.0403544	0.997543	0.00320614	0.349829	0.275824	9.61499e-05	0.00422665	0.953335	0.000102038	0.0136401	0.0124551
Q9WV60	Gsk3b	Glycogen synthase kinase-3 beta	0.0306401	0.506259	0.389024	0.358384	0.864643	-0.475619	0.941714	0.275458	0.997543	0.36529	0.360441	0.495992	0.90279	0.108748	0.198123	0.230983	0.0261065	0.127345
P97351	Rps3a	40S ribosomal protein S3a	-0.459251	0.437041	-0.0379972	0.421254	0.858295	-0.896292	0.126303	0.187532	0.997543	0.149775	0.198675	0.21021	0.0490114	0.0583845	0.852639	0.0661066	0.00249982	0.00193593
Q9CXW4	Rpl11	60S ribosomal protein L11	-0.024628	0.842108	-0.0181893	0.00643869	0.848547	-0.866736	0.957632	0.094445	0.997543	0.985054	0.353429	0.30224	0.93345	0.0185279	0.950817	0.982579	0.0179009	0.0162462
Q922V4	Plrg1	Pleiotropic regulator 1	-0.964641	-0.150072	0.0299558	0.994597	0.844526	-0.81457	0.0247412	0.709913	0.997543	0.0203344	0.290597	0.250345	0.00322801	0.537008	0.900741	0.00270785	0.00669009	0.00807035
Q61543	Glg1	Golgi apparatus protein 1	-0.662542	-0.226807	0.3899	1.05244	0.825635	-0.435735	0.0133239	0.291943	0.997543	0.00188135	0.0762241	0.275824	0.000983719	0.121825	0.0177478	4.2543e-05	0.000233101	0.0104742
Q8C0N2	Gpat3	Glycerol-3-phosphate acyltransferase 3	-0.460279	0.131311	0.23057	0.69085	0.822161	-0.59159	0.102515	0.684474	0.997543	0.0853943	0.360441	0.328617	0.036329	0.497851	0.247467	0.0271774	0.0251009	0.0348769
P97461	Rps5	40S ribosomal protein S5	-0.0877708	0.440844	0.292242	0.380013	0.820857	-0.528615	0.808533	0.282506	0.997543	0.286534	0.329802	0.404203	0.732988	0.113895	0.273263	0.164625	0.0107908	0.0660137
P14106	C1qb	Complement C1q subcomponent subunit B	-1.22972	-0.390234	-0.0196813	1.21004	0.819807	-0.839489	0.0294605	0.444306	0.997543	0.0293953	0.361009	0.313204	0.00416612	0.244128	0.950997	0.00455455	0.0296572	0.0268807
Q9EP89	Lactb	Serine beta-lactamase-like protein LACTB, mitochondrial	-0.411617	0.38817	0.00884384	0.420461	0.808631	-0.799787	0.2572	0.361319	0.997543	0.240547	0.290597	0.250345	0.135853	0.175113	0.959048	0.129339	0.00693172	0.00725224
Q3TVI8	Pbxip1	Pre-B-cell leukemia transcription factor-interacting protein 1	-0.965534	-0.369864	0.209689	1.17522	0.805359	-0.59567	0.0701427	0.504043	0.997543	0.0400664	0.383062	0.466606	0.0197813	0.29832	0.545894	0.00768443	0.0417237	0.111011
Q9D1M0	Sec13	Protein SEC13 homolog	-3.05687	-2.48625	0.226028	3.2829	0.796646	-0.570618	0.00180734	0.00597045	0.997543	0.00149406	0.304691	0.322928	4.14908e-05	0.000134	0.310091	2.75288e-05	0.00792009	0.0312271
Q8K212	Pacs1	Phosphofurin acidic cluster sorting protein 1	-1.42274	-0.695046	0.0602145	1.48296	0.787909	-0.727695	0.031571	0.242374	0.997543	0.0244483	0.38091	0.37061	0.00457088	0.0852236	0.851668	0.00368287	0.0387317	0.0514815
Q08288	Lyar	Cell growth-regulating nucleolar protein	-1.5438	-0.723026	-0.0608977	1.4829	0.759874	-0.820772	0.00164727	0.0353422	0.997543	0.00192133	0.179602	0.168905	3.46647e-05	0.00334914	0.694231	4.50563e-05	0.00137951	0.000885023
P62897	Cycs	Cytochrome c, somatic	-0.362725	0.32414	0.0708128	0.433537	0.757678	-0.686865	0.429639	0.543569	0.997543	0.342196	0.386732	0.401073	0.288957	0.339864	0.830089	0.211698	0.0450833	0.0637161
P42669	Pura	Transcriptional activator protein Pur-alpha	#NAME?	#NAME?	0.138431	Inf	0.745238	-0.606807	0	0	0.997543	0	0.353429	0.348542	NA	NA	0.583501	NA	0.0206287	0.0441351
Q9ESW4	Agk	Acylglycerol kinase, mitochondrial	-0.759211	-0.522478	0.504204	1.26342	0.740938	-0.236734	0.0625042	0.209633	0.997543	0.0141137	0.329802	0.685659	0.0167309	0.0685691	0.0533807	0.00125297	0.0112948	0.312067
Q64727	Vcl	Vinculin	-0.747776	-0.0875654	0.0773744	0.825151	0.737585	-0.660211	0.0224615	0.77925	0.997543	0.0151442	0.198675	0.236854	0.00266588	0.629263	0.669167	0.00148398	0.00288595	0.0053569
P97496	Smarcc1	SWI/SNF complex subunit SMARCC1	#NAME?	#NAME?	0.300002	Inf	0.73684	-0.436838	0	0	0.997543	0	0.353429	0.406326	NA	NA	0.130139	NA	0.0173104	0.0681751
E9Q557	Dsp	Desmoplakin	0.718705	1.03599	0.418769	-0.299936	0.736056	-0.317286	0.0495741	0.0247342	0.997543	0.33972	0.329802	0.572896	0.0112668	0.00149979	0.092757	0.20884	0.0100153	0.186206
P47758	Srprb	Signal recognition particle receptor subunit beta	-0.696383	-0.482185	0.509501	1.20588	0.723699	-0.214198	0.0779015	0.248145	0.997543	0.0141218	0.353429	0.730424	0.0233442	0.088903	0.0750183	0.00128563	0.0197219	0.414822
Q3UL36	Arglu1	Arginine and glutamate-rich protein 1	-1.96333	-1.13949	-0.10268	1.86065	0.721158	-0.823838	0.00424936	0.0401007	0.997543	0.005314	0.353429	0.275824	0.000175268	0.00410092	0.6858	0.000244855	0.0210249	0.0116865
Q8C7H1	Mmaa	Methylmalonic aciduria type A homolog, mitochondrial	-1.65665	-1.08588	0.140832	1.79749	0.71161	-0.570778	0.0189391	0.0800187	0.997543	0.0141583	0.353429	0.348542	0.00197895	0.0141338	0.553516	0.00130436	0.0193158	0.0439187
Q99LY9	Ndufs5	NADH dehydrogenase [ubiquinone] iron-sulfur protein 5	-1.30232	-0.48429	-0.109437	1.19288	0.70859	-0.818027	0.0231252	0.336942	0.997543	0.0303186	0.412021	0.313204	0.00290038	0.154887	0.731806	0.0047484	0.0506113	0.0291125
Q9D8M4	Rpl7l1	60S ribosomal protein L7-like 1	-0.37201	0.0604891	0.266685	0.638695	0.699184	-0.432499	0.308849	0.914771	0.997543	0.107087	0.360441	0.493398	0.177042	0.827953	0.266209	0.0392832	0.0282635	0.125716
Q80SY5	Prpf38b	Pre-mRNA-splicing factor 38B	-1.34265	-0.797639	0.154019	1.49667	0.699031	-0.545012	0.0132205	0.0800187	0.997543	0.00813116	0.353429	0.348542	0.000944739	0.0141679	0.50628	0.000497131	0.0155154	0.0423061
Q8K3W2	Lrrc10	Leucine-rich repeat-containing protein 10	-0.754061	-0.32714	0.271414	1.02547	0.698335	-0.426921	0.0940224	0.485583	0.997543	0.0410811	0.360441	0.502477	0.0311763	0.281743	0.315235	0.00811859	0.0271739	0.132645
P70257	Nfix	Nuclear factor 1 X-type	-0.181078	0.272502	0.233049	0.414127	0.68663	-0.45358	0.528235	0.466558	0.997543	0.167155	0.353429	0.420879	0.394274	0.261396	0.281023	0.0765778	0.0178629	0.0815073
Q3UTJ2	Sorbs2	Sorbin and SH3 domain-containing protein 2	-0.197942	0.301397	0.175238	0.37318	0.674578	-0.499339	0.531594	0.405659	0.997543	0.243586	0.353429	0.387303	0.398762	0.211765	0.452801	0.131381	0.016121	0.054692
Q8CCP0	Nemf	Nuclear export mediator factor Nemf	-0.781574	0.149957	-0.263533	0.518041	0.667999	-0.931531	0.0798985	0.763529	0.997543	0.205256	0.386732	0.275824	0.0242288	0.6093	0.37734	0.103488	0.0453155	0.0108003
B2RRE7	Otud4	OTU domain-containing protein 4	-0.723479	-0.165633	0.102378	0.825857	0.660224	-0.557846	0.101764	0.74191	0.997543	0.0735279	0.412021	0.43305	0.0358914	0.580074	0.730765	0.0206725	0.0506034	0.0880834
Q9CR56	Nkiras2	NF-kappa-B inhibitor-interacting Ras-like protein 2	-0.0255834	0.375308	0.252349	0.277932	0.653241	-0.400892	0.950903	0.333027	0.997543	0.414705	0.360441	0.499683	0.916801	0.152404	0.318637	0.27521	0.024951	0.129619
O09161	Casq2	Calsequestrin-2	-0.78334	-0.117067	-0.0135639	0.769776	0.652708	-0.666272	0.0452613	0.773164	0.997543	0.045744	0.353429	0.30224	0.008877	0.621488	0.954018	0.00969282	0.0210561	0.0192195
Q8BG95	Ppp1r12b	Protein phosphatase 1 regulatory subunit 12B	-0.560453	-0.0480086	0.137175	0.697628	0.649619	-0.512444	0.148651	0.926417	0.997543	0.0849849	0.372278	0.420879	0.0616878	0.857075	0.609538	0.0269563	0.0359868	0.0823627
Q08857	Cd36	Platelet glycoprotein 4	-1.05531	-0.599366	0.193591	1.24891	0.64954	-0.455948	0.0409176	0.218752	0.997543	0.0228289	0.38091	0.47322	0.00755445	0.073099	0.471556	0.00319299	0.0379351	0.116217
Q9CQV7	Dnajc19	Mitochondrial import inner membrane translocase subunit TIM14	-0.878622	-0.562987	0.333722	1.21234	0.649357	-0.315634	0.0445178	0.185683	0.997543	0.0147206	0.361009	0.632854	0.0085276	0.0572638	0.22482	0.00139316	0.0336721	0.248673
Q8K2F0	Brd3	Bromodomain-containing protein 3	-0.670909	0.153982	-0.181355	0.489554	0.643537	-0.824891	0.089612	0.725512	0.997543	0.181745	0.361782	0.275824	0.0287392	0.558253	0.492353	0.0880666	0.0340208	0.0113167
Q9ESU6	Brd4	Bromodomain-containing protein 4	-0.17457	0.690058	-0.222903	-0.0483325	0.641725	-0.864628	0.596731	0.0899559	0.997543	0.883593	0.360441	0.236854	0.470654	0.0172538	0.361952	0.839192	0.0237993	0.0056225
Q99LH2	Ptdss1	Phosphatidylserine synthase 1	-1.03962	-0.233145	-0.168148	0.871473	0.638328	-0.806476	0.0294605	0.599245	0.997543	0.0479518	0.383062	0.299763	0.00412994	0.399497	0.538955	0.0104418	0.0407922	0.015158
P49962	Srp9	Signal recognition particle 9 kDa protein	#NAME?	#NAME?	0.053065	Inf	0.63168	-0.578615	0	0	0.997543	0	0.383062	0.495992	NA	NA	0.868897	NA	0.0414842	0.127519
Q5ND29	Rilp	Rab-interacting lysosomal protein	-3.23483	-2.17558	-0.433889	2.80094	0.625357	-1.05925	0.000225316	0.00124678	0.997543	0.000411161	0.198675	0.0855992	1.51728e-06	1.55458e-05	0.012158	3.54759e-06	0.0022038	0.000131388
Q61214	Dyrk1a	Dual specificity tyrosine-phosphorylation-regulated kinase 1A	-1.16099	-0.518938	-0.0171058	1.14388	0.624942	-0.642048	0.00521037	0.104919	0.997543	0.005314	0.329802	0.250345	0.000232449	0.0226127	0.928311	0.000257036	0.00947292	0.00826158
Q6PGC1	Dhx29	ATP-dependent RNA helicase DHX29	-1.17824	-0.58635	0.0313977	1.20964	0.623289	-0.591892	0.00521037	0.0795218	0.997543	0.00431273	0.329802	0.275824	0.00022904	0.0137494	0.870537	0.000191436	0.010221	0.0131473
Q9DC69	Ndufa9	NADH dehydrogenase [ubiquinone] 1 alpha subcomplex subunit 9, mitochondrial	-1.76172	-1.44347	0.303767	2.06549	0.622018	-0.31825	0.00389387	0.0128731	0.997543	0.00224865	0.360441	0.568463	0.000150773	0.000513639	0.197314	5.46154e-05	0.0224369	0.179217
Q99KG3	Rbm10	RNA-binding protein 10	-1.16405	-0.608387	0.0643065	1.22835	0.619965	-0.555658	0.0128515	0.118773	0.997543	0.00937184	0.360441	0.343088	0.000884886	0.0276447	0.783647	0.00062766	0.0255415	0.0397074
Q924X2	Cpt1b	Carnitine O-palmitoyltransferase 1, muscle isoform	-0.751495	-0.28604	0.14472	0.896215	0.610174	-0.465455	0.0445178	0.420295	0.997543	0.0232514	0.360441	0.403337	0.00861305	0.224755	0.524375	0.00333481	0.022969	0.064695
E9QAT4	Sec16a	Protein transport protein Sec16A	-4.09468	-3.64544	0.158668	4.25335	0.607909	-0.449242	9.92246e-05	0.000149096	0.997543	5.11408e-05	0.329802	0.346371	1.67045e-07	3.7181e-07	0.404795	1.28495e-07	0.0115001	0.0404055
Q62407	Speg	Striated muscle-specific serine/threonine-protein kinase	-0.549354	-0.51873	0.560133	1.10949	0.590757	-0.0306239	0.133953	0.201774	0.997543	0.0163742	0.383062	0.963341	0.053456	0.0650774	0.0498761	0.00182393	0.0409616	0.902717
P62301	Rps13	40S ribosomal protein S13	-0.0283902	0.59318	-0.0391656	-0.0107753	0.582405	-0.62157	0.932207	0.087837	0.997543	0.964808	0.353429	0.275824	0.888491	0.0164509	0.846709	0.957535	0.017888	0.0132132
Q0KL02	Trio	Triple functional domain protein	-0.994158	-0.67389	0.261791	1.25595	0.582058	-0.320267	0.015634	0.0764172	0.997543	0.00617131	0.360441	0.559916	0.00143443	0.0121705	0.245812	0.000320453	0.023761	0.164036
P84091	Ap2m1	AP-2 complex subunit mu	-1.67231	-1.06543	-0.0343724	1.63794	0.572513	-0.606886	0.00304263	0.0272567	0.997543	0.00336755	0.383062	0.327199	0.000102445	0.00194852	0.887655	0.000118457	0.0412575	0.0328719
O70503	Hsd17b12	Very-long-chain 3-oxoacyl-CoA reductase	-1.10339	-0.438831	-0.100506	1.00288	0.564048	-0.664554	0.00820487	0.17408	0.997543	0.0101527	0.353429	0.250345	0.000400574	0.0496337	0.611015	0.00074551	0.0178696	0.00808757
Q8CCJ3	Ufl1	E3 UFM1-protein ligase 1	-0.648417	-0.311734	0.222823	0.871241	0.559507	-0.336683	0.0729508	0.398692	0.997543	0.0304484	0.38091	0.568463	0.0209396	0.205477	0.353442	0.00486636	0.0385004	0.174961
P35700	Prdx1	Peroxiredoxin-1	-0.182639	0.43487	-0.0603004	0.122338	0.557209	-0.617509	0.510873	0.182248	0.997543	0.655086	0.353429	0.275824	0.374098	0.055314	0.763908	0.545938	0.020771	0.0129468
Q9Z2Y3	Homer1	Homer protein homolog 1	-1.24567	-0.449219	-0.24036	1.00531	0.556091	-0.796451	0.0114916	0.248618	0.997543	0.0198306	0.385843	0.266167	0.000677112	0.0892792	0.331212	0.0025245	0.0436432	0.008988
Q91ZB0	Alpk2	Alpha-protein kinase 2	-0.710987	-0.168594	0.00554824	0.716535	0.547941	-0.542393	0.0465442	0.641995	0.997543	0.0450962	0.361009	0.327199	0.00971631	0.446675	0.979635	0.00934486	0.0315748	0.0328944
Q6PDG5	Smarcc2	SWI/SNF complex subunit SMARCC2	-2.74388	-2.20985	-0.021195	2.72269	0.512836	-0.534031	0.000193506	0.000646867	0.997543	0.000212221	0.38091	0.327199	1.00475e-06	5.21863e-06	0.921005	1.06644e-06	0.0383349	0.0326877
Q99N93	Mrpl16	39S ribosomal protein L16, mitochondrial	-0.706307	0.0668635	-0.260946	0.445361	0.512224	-0.77317	0.0356894	0.855815	0.997543	0.120858	0.360441	0.230965	0.00582845	0.733467	0.206035	0.0467641	0.0270109	0.00354513
Q921M3	Sf3b3	Splicing factor 3B subunit 3	-0.859501	-0.431114	0.0824057	0.941907	0.510793	-0.428387	0.0133578	0.14686	0.997543	0.00932495	0.353429	0.332712	0.00107607	0.0369897	0.645639	0.000601358	0.0181166	0.0379123
Q9R112	Sqor	Sulfide:quinone oxidoreductase, mitochondrial	-0.633726	0.147811	-0.27213	0.361597	0.509408	-0.781538	0.0620635	0.68637	0.997543	0.232316	0.383062	0.236854	0.0165163	0.500942	0.230601	0.122968	0.0412702	0.00581684
Q8R001	Mapre2	Microtubule-associated protein RP/EB family member 2	-1.06737	-0.458024	-0.106622	0.960747	0.502723	-0.609345	0.00344568	0.0942542	0.997543	0.005314	0.329802	0.236854	0.000127618	0.0184121	0.511601	0.000262585	0.0119057	0.00438582
Q8CGZ0	Cherp	Calcium homeostasis endoplasmic reticulum protein	-1.30947	-0.975899	0.163109	1.47258	0.496684	-0.333574	0.0056177	0.0261227	0.997543	0.00336755	0.389538	0.535024	0.00025535	0.00168484	0.461138	0.000113923	0.0461608	0.152059
Q9QZQ1	Afdn	Afadin	-1.02285	-0.61067	0.0820303	1.10488	0.494207	-0.412177	0.0123104	0.0800187	0.997543	0.00795793	0.36911	0.406326	0.000787531	0.0141048	0.685621	0.000478397	0.0352743	0.0678971
O70325	Gpx4	Phospholipid hydroperoxide glutathione peroxidase	-0.569623	-0.357768	0.278519	0.848141	0.490373	-0.211854	0.0600996	0.251484	0.997543	0.0165147	0.361009	0.665181	0.015545	0.0907058	0.172772	0.0018534	0.0299151	0.287789
A2ASS6	Ttn	Titin	-0.358086	0.0138251	0.112793	0.470879	0.484704	-0.371911	0.2296	0.975878	0.997543	0.126373	0.386732	0.457188	0.117506	0.94767	0.595695	0.0499564	0.0449449	0.105964
Q9CZX8	Rps19	40S ribosomal protein S19	-0.508342	-0.0298109	0.00309208	0.511434	0.481623	-0.478531	0.0549238	0.926417	0.997543	0.0540008	0.353429	0.30224	0.0131762	0.857109	0.985084	0.0127992	0.0169611	0.0174673
Q922H2	Pdk3	[Pyruvate dehydrogenase (acetyl-transferring)] kinase isozyme 3, mitochondrial	-1.02128	-0.715033	0.173408	1.19469	0.479653	-0.306245	0.0222315	0.0794248	0.997543	0.0136919	0.353429	0.420879	0.00261988	0.0135596	0.280907	0.00118112	0.0168836	0.081335
Q5FW52	Mlip	Muscular LMNA-interacting protein	-0.254353	0.171223	0.0530682	0.307421	0.478645	-0.425576	0.248662	0.494206	0.997543	0.166578	0.345376	0.30224	0.13061	0.289689	0.734349	0.0761737	0.0132024	0.0225568
Q8R2R6	Mtg1	Mitochondrial ribosome-associated GTPase 1	-0.416972	-0.220999	0.268132	0.685105	0.464106	-0.195973	0.155206	0.497802	0.997543	0.0411322	0.386732	0.70542	0.0662371	0.292557	0.208828	0.00816736	0.0455326	0.347026
Q61171	Prdx2	Peroxiredoxin-2	-0.88205	-0.556311	0.133338	1.01539	0.459077	-0.325739	0.0107137	0.0616012	0.997543	0.00525352	0.360441	0.420879	0.000604224	0.00880748	0.433382	0.000237596	0.0218192	0.0786692
P30999	Ctnnd1	Catenin delta-1	0.158055	0.703511	-0.113196	-0.271251	0.43226	-0.545456	0.472808	0.0268643	0.997543	0.221038	0.360441	0.250345	0.332717	0.00178121	0.481394	0.114805	0.0225096	0.00742339
Q8K1N1	Pnpla8	Calcium-independent phospholipase A2-gamma	-0.737279	-0.682564	0.363575	1.10085	0.418291	-0.0547155	0.0189391	0.0337375	0.997543	0.00372931	0.361009	0.89685	0.00196827	0.00308814	0.0566982	0.000146799	0.033628	0.746302
P63017	Hspa8	Heat shock cognate 71 kDa protein	-0.736503	-0.455277	0.118122	0.854625	0.399348	-0.281226	0.000914521	0.0113476	0.997543	0.000418759	0.163247	0.250345	1.38564e-05	0.000411151	0.171629	4.55936e-06	0.000957615	0.00724361
Q921I9	Exosc4	Exosome complex component RRP41	-0.181675	0.0335914	0.175599	0.357274	0.390866	-0.215267	0.451442	0.922479	0.997543	0.151131	0.412021	0.616065	0.313501	0.847331	0.328942	0.0673383	0.0493837	0.238294
P62908	Rps3	40S ribosomal protein S3	-0.0993425	0.120446	0.157555	0.256897	0.377343	-0.219788	0.54203	0.529158	0.997543	0.137081	0.329802	0.442121	0.412454	0.325174	0.207552	0.0557969	0.0111223	0.0921372
Q8CGB6	Tns2	Tensin-2	-1.32535	-0.60666	-0.358388	0.966959	0.360299	-0.718687	0.000909429	0.0296287	0.997543	0.00341883	0.361009	0.168905	1.30137e-05	0.00254007	0.0340101	0.000125987	0.0332972	0.000907394
P62320	Snrpd3	Small nuclear ribonucleoprotein Sm D3	-1.23823	-0.749507	-0.129826	1.1084	0.358895	-0.488721	0.000629009	0.00964072	0.997543	0.00114888	0.353429	0.236854	8.4715e-06	0.000304339	0.324937	1.92442e-05	0.0199156	0.00424807
Q60668	Hnrnpd	Heterogeneous nuclear ribonucleoprotein D0	#NAME?	#NAME?	-0.097262	Inf	0.358312	-0.455574	0	0	0.997543	0	0.329802	0.236854	NA	NA	0.373702	NA	0.0122188	0.00409989
Q921K9	Bcl7b	B-cell CLL/lymphoma 7 protein family member B	#NAME?	#NAME?	-0.13626	Inf	0.355131	-0.491391	0	0	0.997543	0	0.360441	0.250345	NA	NA	0.313841	NA	0.028626	0.00741928
P63323	Rps12	40S ribosomal protein S12	-0.489662	-0.214246	0.0747708	0.564433	0.350187	-0.275416	0.0128515	0.179218	0.997543	0.00636446	0.290597	0.30224	0.000847001	0.0533335	0.452112	0.000335813	0.00602879	0.0195519
Q66GT5	Ptpmt1	Phosphatidylglycerophosphatase and protein-tyrosine phosphatase 1	-0.196229	0.117707	0.00648782	0.202716	0.320423	-0.313936	0.276755	0.570464	0.997543	0.258273	0.361009	0.328781	0.152624	0.370825	0.959604	0.141141	0.0325666	0.0353257
Q9JJG9	Noa1	Nitric oxide-associated protein 1	-0.316599	-0.230171	0.231957	0.548556	0.318386	-0.0864282	0.0533818	0.172707	0.997543	0.00874444	0.329802	0.728724	0.0126943	0.048668	0.0473169	0.000549274	0.012355	0.408415
Q9DBR7	Ppp1r12a	Protein phosphatase 1 regulatory subunit 12A	-0.272207	0.000872076	0.0445894	0.316797	0.317669	-0.27308	0.127799	0.996783	0.997543	0.0865679	0.360441	0.365013	0.050345	0.994297	0.715965	0.0279859	0.027668	0.0497688
Q8K396	Mnd1	Meiotic nuclear division protein 1 homolog	-0.743915	-0.514161	0.0674454	0.81136	0.297199	-0.229754	0.015634	0.0618274	0.997543	0.0117716	0.360441	0.387404	0.00142645	0.00899401	0.452303	0.000960166	0.023706	0.0556908
Q80W00	Ppp1r10	Serine/threonine-protein phosphatase 1 regulatory subunit 10	-2.47693	-2.35111	0.139137	2.61607	0.264964	-0.125827	0.000193506	0.000279428	0.997543	0.000147279	0.353429	0.572896	8.52842e-07	1.16138e-06	0.15296	6.16747e-07	0.0207041	0.1895
Q8C3X4	Guf1	Translation factor Guf1, mitochondrial	-0.790137	-0.696269	0.170904	0.961041	0.264773	-0.0938686	0.00344568	0.00964072	0.997543	0.00161222	0.412021	0.736596	0.000125187	0.000297348	0.174218	3.10561e-05	0.0496567	0.436448
Q9CSB4	Pard3b	Partitioning defective 3 homolog B	-0.887842	-0.583986	-0.0500171	0.837825	0.253839	-0.303856	0.00344568	0.0247342	0.997543	0.00421979	0.386732	0.30224	0.000122664	0.00152705	0.645261	0.000176708	0.0447238	0.0222947
P51174	Acadl	Long-chain specific acyl-CoA dehydrogenase, mitochondrial	-0.707844	-0.980103	-0.0837443	0.6241	-0.356004	0.272259	0.0147844	0.00658495	0.997543	0.0204927	0.383062	0.453565	0.00129426	0.000153266	0.582921	0.00274609	0.0410509	0.0999023
Q8BIF9	Znf787	Zinc finger protein 787	#NAME?	#NAME?	0.0888199	Inf	-0.541493	0.630313	0	0	0.997543	0	0.361009	0.313204	NA	NA	0.625443	NA	0.0323149	0.0267702
P29268	Ctgf	Connective tissue growth factor	-0.805018	-0.982076	-0.367974	0.437044	-0.545032	0.177059	0.0378226	0.0282648	0.997543	0.175962	0.38091	0.739654	0.00643112	0.0021081	0.133164	0.0823751	0.0383623	0.444474
Q9DCT2	Ndufs3	NADH dehydrogenase [ubiquinone] iron-sulfur protein 3, mitochondrial	-0.305124	-1.0821	0.206181	0.511304	-0.5708	0.776981	0.264826	0.0113476	0.997543	0.0849046	0.353429	0.230965	0.142052	0.000416581	0.303133	0.0258838	0.0159028	0.00322187
P62715	Ppp2cb	Serine/threonine-protein phosphatase 2A catalytic subunit beta isoform	1.7302	1.49015	-0.355688	-2.08589	-0.59574	0.240052	0.00642345	0.0220203	0.997543	0.00321544	0.383062	0.698305	0.000297382	0.00107997	0.136877	0.000105027	0.0422495	0.340062
Q3TSG4	Alkbh5	RNA demethylase ALKBH5	0.367811	-0.223269	-0.014568	-0.382379	-0.605648	0.59108	0.219099	0.555184	0.997543	0.200654	0.361009	0.327199	0.110841	0.354893	0.944414	0.0996842	0.0312185	0.0342882
P59325	Eif5	Eukaryotic translation initiation factor 5	-0.215967	-0.180363	-0.649421	-0.433454	-0.613818	-0.0356033	0.490141	0.633047	0.997543	0.176776	0.360441	0.951581	0.353578	0.434661	0.0181115	0.0835023	0.023237	0.87506
Q3TMP8	Tmem38a	Trimeric intracellular cation channel type A	0.234595	-0.41213	-0.0882867	-0.322882	-0.735011	0.646725	0.591918	0.461216	0.997543	0.460046	0.412021	0.416601	0.464367	0.25687	0.753546	0.323594	0.0499479	0.0747264
Q9CZJ2	Hspa12b	Heat shock 70 kDa protein 12B	0.711255	-0.0464504	0.019105	-0.69215	-0.738601	0.757706	0.0180883	0.879009	0.997543	0.0178042	0.179602	0.178577	0.00181302	0.772703	0.905219	0.00213233	0.00144291	0.00123345
P02088	Hbb-b1	Hemoglobin subunit beta-1	-0.398097	-1.55934	0.274553	0.67265	-0.886689	1.16124	0.420223	0.0272567	0.997543	0.180227	0.361009	0.275824	0.280149	0.00190661	0.447449	0.0860379	0.0326212	0.00965965
Q9D938	Tmem160	Transmembrane protein 160	0.169034	-0.487548	-0.261012	-0.430046	-0.917594	0.656582	0.72726	0.375854	0.997543	0.374378	0.360441	0.43305	0.629925	0.186521	0.461484	0.238298	0.0262827	0.0875733
P62918	Rpl8	60S ribosomal protein L8	0.369216	-0.412258	-0.177074	-0.54629	-0.958548	0.781474	0.297103	0.435506	0.997543	0.145864	0.353429	0.348542	0.166985	0.236397	0.425792	0.0622918	0.021076	0.0425648
Q9R0Y5	Ak1	Adenylate kinase isoenzyme 1	-0.668615	-1.30248	-0.351109	0.317505	-0.984975	0.633866	0.265506	0.079195	0.997543	0.582788	0.385843	0.558544	0.143257	0.0133637	0.418852	0.463042	0.0437971	0.162462
Q7TMF3	Ndufa12	NADH dehydrogenase [ubiquinone] 1 alpha subcomplex subunit 12	-0.0969433	-0.854441	-0.228942	-0.131999	-0.986439	0.757497	0.875575	0.212272	0.997543	0.822069	0.383062	0.453565	0.818681	0.0702278	0.591145	0.755284	0.0424649	0.101295
P01029	C4b	Complement C4-B	-0.358589	-1.28056	-0.0917765	0.266813	-1.01375	0.921973	0.597486	0.169718	0.997543	0.669248	0.383062	0.404203	0.471752	0.0471204	0.798678	0.564994	0.0395219	0.0667957
O54946	Dnajb6	DnaJ homolog subfamily B member 6	0.476474	-0.894925	0.283428	-0.193046	-1.08797	1.3714	0.297103	0.143681	0.997543	0.65781	0.353429	0.236854	0.167058	0.0359502	0.389618	0.552032	0.0161844	0.00540056
Q9QUI0	Rhoa	Transforming protein RhoA	#NAME?	#NAME?	-0.319165	Inf	-1.09106	0.771899	0	0	0.997543	0	0.361009	0.452451	NA	NA	0.448001	NA	0.032229	0.0973023
Q9CPQ1	Cox6c	Cytochrome c oxidase subunit 6C	Inf	-0.685175	Inf	-0.459967	-1.14514	Inf	0	0.0279744	0	0.0232514	0.139665	0	NA	0.00204634	NA	0.00329853	0.000533889	NA
Q5SWU9	Acaca	Acetyl-CoA carboxylase 1	0.618003	-0.203491	-0.380938	-0.998941	-1.20243	0.821494	0.332306	0.794252	0.997543	0.17122	0.385843	0.45358	0.199439	0.654993	0.460293	0.0797051	0.0430969	0.101647
P07310	Ckm	Creatine kinase M-type	0.270902	-1.02904	0.0242256	-0.246677	-1.27571	1.29994	0.58323	0.0906387	0.997543	0.610673	0.290597	0.236854	0.455096	0.0175551	0.945762	0.495085	0.00607359	0.00549194
Q9JMD0	Znf207	BUB3-interacting and GLEBS motif-containing protein ZNF207	#NAME?	#NAME?	-0.220868	Inf	-1.46628	1.24541	0	0	0.997543	0	0.198675	0.236854	NA	NA	0.401016	NA	0.00283186	0.0056999
P17182	Eno1	Alpha-enolase	0.301481	-1.54777	0.374911	0.07343	-1.47434	1.84925	0.722817	0.148611	0.997543	0.936046	0.329802	0.236854	0.623642	0.0378097	0.398264	0.903903	0.0117037	0.00417031
Q3TUF7	Yeats2	YEATS domain-containing protein 2	0.911517	-0.588477	-0.010363	-0.92188	-1.51036	1.49999	0.289713	0.563795	0.997543	0.278378	0.353429	0.30224	0.161683	0.363678	0.979969	0.157841	0.0184397	0.0189162
Q8R3Y5	CS047	Uncharacterized protein C19orf47 homolog	0.213245	-2.18683	-0.528702	-0.741948	-2.92878	2.40007	0.738073	0.0947719	0.997543	0.313175	0.290597	0.275824	0.643639	0.0188083	0.283257	0.1878	0.00691703	0.0112933

## Sheet: BT2_p value sign
Protein	Gene	Description	log2FC_IgG.BT2	log2FC_IgG.Vehicle	log2FC_PF7685.BT2	log2FC_PF7685.IgG	log2FC_PF7685.Vehicle	log2FC_Vehicle.BT2	adj.pvalue_IgG.BT2	adj.pvalue_IgG.Vehicle	adj.pvalue_PF7685.BT2	adj.pvalue_PF7685.IgG	adj.pvalue_PF7685.Vehicle	adj.pvalue_Vehicle.BT2	pvalue_IgG.BT2	pvalue_IgG.Vehicle	pvalue_PF7685.BT2	pvalue_PF7685.IgG	pvalue_PF7685.Vehicle	pvalue_Vehicle.BT2
P10637	Mapt	Microtubule-associated protein tau	-0.312979	4.13111	-0.488414	-0.175435	3.95568	-4.44409	0.490051	0.00588229	0.997543	0.657372	0.0762241	0.0855992	0.353101	0.0001247	0.17118	0.549566	0.000153658	0.000116482
Q5ND29	Rilp	Rab-interacting lysosomal protein	-3.23483	-2.17558	-0.433889	2.80094	0.625357	-1.05925	0.000225316	0.00124678	0.997543	0.000411161	0.198675	0.0855992	1.51728e-06	1.55458e-05	0.012158	3.54759e-06	0.0022038	0.000131388
P43274	Hist1h1e	Histone H1.4	0.0743197	1.70449	0.318723	0.244404	1.9489	-1.63017	0.870738	0.0113476	0.997543	0.558837	0.0762241	0.168905	0.808054	0.000424473	0.312914	0.432848	0.000172047	0.000568267
B1AR13	Cisd3	CDGSH iron-sulfur domain-containing protein 3, mitochondrial	-0.192555	0.664345	0.167718	0.360273	1.02462	-0.8569	0.393175	0.0315617	0.997543	0.127423	0.0762241	0.168905	0.253911	0.00283347	0.31555	0.0504781	0.000180177	0.00059426
Q5SFM8	Rbm27	RNA-binding protein 27	-0.882667	0.0382653	-0.0234106	0.859257	0.897522	-0.920933	0.0359056	0.930609	0.997543	0.0379734	0.163247	0.168905	0.00604471	0.863308	0.881547	0.00684084	0.000998455	0.000872092
Q08288	Lyar	Cell growth-regulating nucleolar protein	-1.5438	-0.723026	-0.0608977	1.4829	0.759874	-0.820772	0.00164727	0.0353422	0.997543	0.00192133	0.179602	0.168905	3.46647e-05	0.00334914	0.694231	4.50563e-05	0.00137951	0.000885023
Q8CGB6	Tns2	Tensin-2	-1.32535	-0.60666	-0.358388	0.966959	0.360299	-0.718687	0.000909429	0.0296287	0.997543	0.00341883	0.361009	0.168905	1.30137e-05	0.00254007	0.0340101	0.000125987	0.0332972	0.000907394
P24788	Cdk11b	Cyclin-dependent kinase 11B	#NAME?	#NAME?	-0.252908	Inf	0.903814	-1.15672	0	0	0.997543	0	0.218687	0.178577	NA	NA	0.248999	NA	0.00384541	0.00111322
Q9CZJ2	Hspa12b	Heat shock 70 kDa protein 12B	0.711255	-0.0464504	0.019105	-0.69215	-0.738601	0.757706	0.0180883	0.879009	0.997543	0.0178042	0.179602	0.178577	0.00181302	0.772703	0.905219	0.00213233	0.00144291	0.00123345
P62270	Rps18	40S ribosomal protein S18	-0.52144	0.972203	-0.15459	0.36685	1.33905	-1.49364	0.255976	0.0813867	0.997543	0.414705	0.198675	0.184407	0.13469	0.0146131	0.63505	0.275428	0.00271302	0.00141525
Q80YT7	Pde4dip	Myomegalin	-3.06082	-2.1007	-0.525317	2.5355	0.434794	-0.96011	0.000257047	0.00190905	0.997543	0.000612748	0.418417	0.210019	2.30836e-06	2.85644e-05	0.0317413	8.21102e-06	0.0623787	0.00177299
P97351	Rps3a	40S ribosomal protein S3a	-0.459251	0.437041	-0.0379972	0.421254	0.858295	-0.896292	0.126303	0.187532	0.997543	0.149775	0.198675	0.21021	0.0490114	0.0583845	0.852639	0.0661066	0.00249982	0.00193593
Q91ZJ5	Ugp2	UTP--glucose-1-phosphate uridylyltransferase	-8.33572	-7.51098	-0.613142	7.72258	0.211597	-0.824739	8.72683e-08	2.0268e-07	0.997543	1.6123e-07	0.679952	0.230965	7.34581e-11	1.68479e-10	0.011462	1.35033e-10	0.29267	0.00231711
Q921G8	Tubgcp2	Gamma-tubulin complex component 2	#NAME?	#NAME?	-0.426484	Inf	0.907572	-1.33406	0	0	0.997543	0	0.353429	0.230965	NA	NA	0.162871	NA	0.014781	0.00251552
Q6A065	Cep170	Centrosomal protein of 170 kDa	-0.122213	1.3163	-0.360299	-0.238087	1.07822	-1.43852	0.767099	0.042816	0.997543	0.558837	0.329802	0.230965	0.682512	0.00452006	0.248881	0.433403	0.0119855	0.00282938
Q3TXX3	Zfyve27	Protrudin	0.99297	5.34606	0.0315112	-0.961459	4.38461	-4.35309	0.263308	0.0268643	0.997543	0.304919	0.218687	0.230965	0.140554	0.00181531	0.956377	0.180296	0.0037971	0.00313886
Q9DCT2	Ndufs3	NADH dehydrogenase [ubiquinone] iron-sulfur protein 3, mitochondrial	-0.305124	-1.0821	0.206181	0.511304	-0.5708	0.776981	0.264826	0.0113476	0.997543	0.0849046	0.353429	0.230965	0.142052	0.000416581	0.303133	0.0258838	0.0159028	0.00322187
P14115	Rpl27a	60S ribosomal protein L27a	-0.0957994	0.752984	0.0698217	0.165621	0.918605	-0.848783	0.746013	0.0530072	0.997543	0.57153	0.198675	0.230965	0.656215	0.00665344	0.744859	0.447279	0.00218993	0.00345911
Q9D7J4	Cox20	Cytochrome c oxidase assembly protein COX20, mitochondrial	0.141439	-0.944507	1.08785	0.946414	0.00190732	1.08595	0.593046	0.049578	0.997543	0.0338929	0.995265	0.230965	0.465751	0.0057757	0.00345325	0.00573398	0.991855	0.00347564
Q99N93	Mrpl16	39S ribosomal protein L16, mitochondrial	-0.706307	0.0668635	-0.260946	0.445361	0.512224	-0.77317	0.0356894	0.855815	0.997543	0.120858	0.360441	0.230965	0.00582845	0.733467	0.206035	0.0467641	0.0270109	0.00354513
Q60668	Hnrnpd	Heterogeneous nuclear ribonucleoprotein D0	#NAME?	#NAME?	-0.097262	Inf	0.358312	-0.455574	0	0	0.997543	0	0.329802	0.236854	NA	NA	0.373702	NA	0.0122188	0.00409989
P17182	Eno1	Alpha-enolase	0.301481	-1.54777	0.374911	0.07343	-1.47434	1.84925	0.722817	0.148611	0.997543	0.936046	0.329802	0.236854	0.623642	0.0378097	0.398264	0.903903	0.0117037	0.00417031
P62320	Snrpd3	Small nuclear ribonucleoprotein Sm D3	-1.23823	-0.749507	-0.129826	1.1084	0.358895	-0.488721	0.000629009	0.00964072	0.997543	0.00114888	0.353429	0.236854	8.4715e-06	0.000304339	0.324937	1.92442e-05	0.0199156	0.00424807
Q8R001	Mapre2	Microtubule-associated protein RP/EB family member 2	-1.06737	-0.458024	-0.106622	0.960747	0.502723	-0.609345	0.00344568	0.0942542	0.997543	0.005314	0.329802	0.236854	0.000127618	0.0184121	0.511601	0.000262585	0.0119057	0.00438582
Q8R1I1	Uqcr10	Cytochrome b-c1 complex subunit 9	#NAME?	#NAME?	0.539261	Inf	-0.628865	1.16813	0	0	0.997543	0	0.412021	0.236854	NA	NA	0.0902579	NA	0.056879	0.0047219
Q99LT0	Dpy30	Protein dpy-30 homolog	#NAME?	#NAME?	-0.0797085	Inf	1.11754	-1.19725	0	0	0.997543	0	0.290597	0.236854	NA	NA	0.57693	NA	0.00733159	0.00508791
Q64727	Vcl	Vinculin	-0.747776	-0.0875654	0.0773744	0.825151	0.737585	-0.660211	0.0224615	0.77925	0.997543	0.0151442	0.198675	0.236854	0.00266588	0.629263	0.669167	0.00148398	0.00288595	0.0053569
O54946	Dnajb6	DnaJ homolog subfamily B member 6	0.476474	-0.894925	0.283428	-0.193046	-1.08797	1.3714	0.297103	0.143681	0.997543	0.65781	0.353429	0.236854	0.167058	0.0359502	0.389618	0.552032	0.0161844	0.00540056
P07310	Ckm	Creatine kinase M-type	0.270902	-1.02904	0.0242256	-0.246677	-1.27571	1.29994	0.58323	0.0906387	0.997543	0.610673	0.290597	0.236854	0.455096	0.0175551	0.945762	0.495085	0.00607359	0.00549194
Q9ESU6	Brd4	Bromodomain-containing protein 4	-0.17457	0.690058	-0.222903	-0.0483325	0.641725	-0.864628	0.596731	0.0899559	0.997543	0.883593	0.360441	0.236854	0.470654	0.0172538	0.361952	0.839192	0.0237993	0.0056225
Q9JMD0	Znf207	BUB3-interacting and GLEBS motif-containing protein ZNF207	#NAME?	#NAME?	-0.220868	Inf	-1.46628	1.24541	0	0	0.997543	0	0.198675	0.236854	NA	NA	0.401016	NA	0.00283186	0.0056999
Q9R112	Sqor	Sulfide:quinone oxidoreductase, mitochondrial	-0.633726	0.147811	-0.27213	0.361597	0.509408	-0.781538	0.0620635	0.68637	0.997543	0.232316	0.383062	0.236854	0.0165163	0.500942	0.230601	0.122968	0.0412702	0.00581684
Q91VR2	Atp5f1c	ATP synthase subunit gamma, mitochondrial	-0.606859	0.347284	-0.57852	0.0283388	0.375622	-0.954143	0.129133	0.420386	0.997543	0.945862	0.579445	0.250345	0.0509795	0.225743	0.0602515	0.917344	0.193485	0.00692066
P01631	KV2A7	Ig kappa chain V-II region 26-10	-1.50764	-0.2768	0.257063	1.76471	1.48791	-1.23084	0.0207836	0.64071	0.997543	0.0114643	0.198675	0.250345	0.00230929	0.443276	0.475313	0.000883345	0.00249458	0.00712392
P63017	Hspa8	Heat shock cognate 71 kDa protein	-0.736503	-0.455277	0.118122	0.854625	0.399348	-0.281226	0.000914521	0.0113476	0.997543	0.000418759	0.163247	0.250345	1.38564e-05	0.000411151	0.171629	4.55936e-06	0.000957615	0.00724361
Q9EP89	Lactb	Serine beta-lactamase-like protein LACTB, mitochondrial	-0.411617	0.38817	0.00884384	0.420461	0.808631	-0.799787	0.2572	0.361319	0.997543	0.240547	0.290597	0.250345	0.135853	0.175113	0.959048	0.129339	0.00693172	0.00725224
Q921K9	Bcl7b	B-cell CLL/lymphoma 7 protein family member B	#NAME?	#NAME?	-0.13626	Inf	0.355131	-0.491391	0	0	0.997543	0	0.360441	0.250345	NA	NA	0.313841	NA	0.028626	0.00741928
P30999	Ctnnd1	Catenin delta-1	0.158055	0.703511	-0.113196	-0.271251	0.43226	-0.545456	0.472808	0.0268643	0.997543	0.221038	0.360441	0.250345	0.332717	0.00178121	0.481394	0.114805	0.0225096	0.00742339
Q8JZM0	Tfb1m	Dimethyladenosine transferase 1, mitochondrial	-0.953732	-0.493878	-0.191861	0.761871	0.267993	-0.459854	0.00270925	0.0465257	0.997543	0.00693029	0.44058	0.250345	8.20985e-05	0.00529844	0.178965	0.000383081	0.0736419	0.00772573
Q922V4	Plrg1	Pleiotropic regulator 1	-0.964641	-0.150072	0.0299558	0.994597	0.844526	-0.81457	0.0247412	0.709913	0.997543	0.0203344	0.290597	0.250345	0.00322801	0.537008	0.900741	0.00270785	0.00669009	0.00807035
O70503	Hsd17b12	Very-long-chain 3-oxoacyl-CoA reductase	-1.10339	-0.438831	-0.100506	1.00288	0.564048	-0.664554	0.00820487	0.17408	0.997543	0.0101527	0.353429	0.250345	0.000400574	0.0496337	0.611015	0.00074551	0.0178696	0.00808757
P06909	Cfh	Complement factor H	-0.824505	1.47667	-0.72765	0.0968547	1.57352	-2.30117	0.384658	0.182248	0.997543	0.922283	0.385843	0.250345	0.246077	0.0552909	0.301461	0.886751	0.043953	0.00816072
Q61214	Dyrk1a	Dual specificity tyrosine-phosphorylation-regulated kinase 1A	-1.16099	-0.518938	-0.0171058	1.14388	0.624942	-0.642048	0.00521037	0.104919	0.997543	0.005314	0.329802	0.250345	0.000232449	0.0226127	0.928311	0.000257036	0.00947292	0.00826158
Q9Z2Y3	Homer1	Homer protein homolog 1	-1.24567	-0.449219	-0.24036	1.00531	0.556091	-0.796451	0.0114916	0.248618	0.997543	0.0198306	0.385843	0.266167	0.000677112	0.0892792	0.331212	0.0025245	0.0436432	0.008988
P02088	Hbb-b1	Hemoglobin subunit beta-1	-0.398097	-1.55934	0.274553	0.67265	-0.886689	1.16124	0.420223	0.0272567	0.997543	0.180227	0.361009	0.275824	0.280149	0.00190661	0.447449	0.0860379	0.0326212	0.00965965
Q61543	Glg1	Golgi apparatus protein 1	-0.662542	-0.226807	0.3899	1.05244	0.825635	-0.435735	0.0133239	0.291943	0.997543	0.00188135	0.0762241	0.275824	0.000983719	0.121825	0.0177478	4.2543e-05	0.000233101	0.0104742
Q5SX39	Myh4	Myosin-4	-0.714036	0.612574	0.102104	0.81614	1.42871	-1.32661	0.219701	0.347557	0.997543	0.164733	0.290597	0.275824	0.111515	0.163511	0.804611	0.0751923	0.00720533	0.0104987
P10126	Eef1a1	Elongation factor 1-alpha 1	-1.08674	0.39285	0.125521	1.21226	1.60511	-1.47959	0.112196	0.604311	0.997543	0.0849849	0.290597	0.275824	0.0411763	0.405246	0.786051	0.0266119	0.00708762	0.0107145
Q8CCP0	Nemf	Nuclear export mediator factor Nemf	-0.781574	0.149957	-0.263533	0.518041	0.667999	-0.931531	0.0798985	0.763529	0.997543	0.205256	0.386732	0.275824	0.0242288	0.6093	0.37734	0.103488	0.0453155	0.0108003
Q8R3Y5	CS047	Uncharacterized protein C19orf47 homolog	0.213245	-2.18683	-0.528702	-0.741948	-2.92878	2.40007	0.738073	0.0947719	0.997543	0.313175	0.290597	0.275824	0.643639	0.0188083	0.283257	0.1878	0.00691703	0.0112933
Q8K2F0	Brd3	Bromodomain-containing protein 3	-0.670909	0.153982	-0.181355	0.489554	0.643537	-0.824891	0.089612	0.725512	0.997543	0.181745	0.361782	0.275824	0.0287392	0.558253	0.492353	0.0880666	0.0340208	0.0113167
P70372	Elavl1	ELAV-like protein 1	#NAME?	#NAME?	0.00547709	Inf	1.01654	-1.01106	0	0	0.997543	0	0.329802	0.275824	NA	NA	0.985108	NA	0.011218	0.0114831
Q8C9S4	Ccdc186	Coiled-coil domain-containing protein 186	-1.50312	-0.497979	0.539383	2.0425	1.54452	-1.00514	0.0454622	0.460831	0.997543	0.0178042	0.179602	0.275824	0.00910527	0.256272	0.103004	0.00212364	0.00151042	0.0116246
Q3UL36	Arglu1	Arginine and glutamate-rich protein 1	-1.96333	-1.13949	-0.10268	1.86065	0.721158	-0.823838	0.00424936	0.0401007	0.997543	0.005314	0.353429	0.275824	0.000175268	0.00410092	0.6858	0.000244855	0.0210249	0.0116865
Q5F2E8	Taok1	Serine/threonine-protein kinase TAO1	-1.12915	0.496625	-0.0968217	1.03233	1.52895	-1.62577	0.168506	0.588667	0.997543	0.197758	0.353429	0.275824	0.0750336	0.388677	0.846933	0.0977197	0.0158577	0.0120267
P11103	Parp1	Poly [ADP-ribose] polymerase 1	-1.004	-0.190154	-0.253026	0.750972	0.560819	-0.813844	0.0294605	0.665194	0.997543	0.0665511	0.412021	0.275824	0.00416088	0.474427	0.347191	0.0180336	0.057761	0.0123827
Q3UEB3	Puf60	Poly(U)-binding-splicing factor PUF60	-1.99556	-1.10135	-0.0168285	1.97873	0.877376	-0.894205	0.00299703	0.0403544	0.997543	0.00320614	0.349829	0.275824	9.61499e-05	0.00422665	0.953335	0.000102038	0.0136401	0.0124551
Q62425	Ndufa4	Cytochrome c oxidase subunit NDUFA4	-0.236686	0.941485	0.178479	0.415165	1.35665	-1.17817	0.655221	0.139588	0.997543	0.431226	0.290597	0.275824	0.539908	0.034346	0.642172	0.293985	0.00631092	0.0128605
P35700	Prdx1	Peroxiredoxin-1	-0.182639	0.43487	-0.0603004	0.122338	0.557209	-0.617509	0.510873	0.182248	0.997543	0.655086	0.353429	0.275824	0.374098	0.055314	0.763908	0.545938	0.020771	0.0129468
Q6PGC1	Dhx29	ATP-dependent RNA helicase DHX29	-1.17824	-0.58635	0.0313977	1.20964	0.623289	-0.591892	0.00521037	0.0795218	0.997543	0.00431273	0.329802	0.275824	0.00022904	0.0137494	0.870537	0.000191436	0.010221	0.0131473
P62301	Rps13	40S ribosomal protein S13	-0.0283902	0.59318	-0.0391656	-0.0107753	0.582405	-0.62157	0.932207	0.087837	0.997543	0.964808	0.353429	0.275824	0.888491	0.0164509	0.846709	0.957535	0.017888	0.0132132
Q99M07	Coa5	Cytochrome c oxidase assembly factor 5	-0.00240818	-0.577799	0.58057	0.582978	0.00517863	0.575391	0.995757	0.0785522	0.997543	0.0533385	0.987053	0.275824	0.989767	0.0131017	0.012805	0.0125529	0.977997	0.0133655
O70570	Pigr	Polymeric immunoglobulin receptor	0.266285	-1.05348	1.73901	1.47273	0.419252	1.31976	0.299383	0.100367	0.997543	0.049112	0.541321	0.275824	0.1696	0.0208987	0.00782394	0.0108589	0.14352	0.0134684
Q8BMK0	Cep85	Centrosomal protein of 85 kDa	#NAME?	#NAME?	-0.272092	Inf	0.320084	-0.592175	0	0	0.997543	0	0.474428	0.275824	NA	NA	0.113364	NA	0.0997459	0.0135478
Q99LH2	Ptdss1	Phosphatidylserine synthase 1	-1.03962	-0.233145	-0.168148	0.871473	0.638328	-0.806476	0.0294605	0.599245	0.997543	0.0479518	0.383062	0.299763	0.00412994	0.399497	0.538955	0.0104418	0.0407922	0.015158
P01837	Igkc	Immunoglobulin kappa constant	-0.530046	-2.21692	0.537542	1.06759	-1.14934	1.68688	0.500686	0.0384867	0.997543	0.181745	0.440142	0.299763	0.363292	0.00377854	0.356904	0.0881326	0.069992	0.0153983
Q9DB20	Atp5po	ATP synthase subunit O, mitochondrial	-0.888593	0.161031	-0.538646	0.349947	0.510978	-1.04962	0.0953534	0.791277	0.997543	0.472015	0.575779	0.299763	0.0317845	0.650518	0.154131	0.33642	0.173744	0.0154138
Q8R1F0	D8Ertd738e	Leydig cell tumor 10 kDa protein homolog	-0.767367	0.139369	-0.465889	0.301478	0.440847	-0.906736	0.0964739	0.791359	0.997543	0.47492	0.5775	0.30224	0.0326277	0.651901	0.155923	0.340479	0.176605	0.0158616
Q9CXW4	Rpl11	60S ribosomal protein L11	-0.024628	0.842108	-0.0181893	0.00643869	0.848547	-0.866736	0.957632	0.094445	0.997543	0.985054	0.353429	0.30224	0.93345	0.0185279	0.950817	0.982579	0.0179009	0.0162462
Q9CZX8	Rps19	40S ribosomal protein S19	-0.508342	-0.0298109	0.00309208	0.511434	0.481623	-0.478531	0.0549238	0.926417	0.997543	0.0540008	0.353429	0.30224	0.0131762	0.857109	0.985084	0.0127992	0.0169611	0.0174673
P52332	Jak1	Tyrosine-protein kinase JAK1	-1.1283	-0.515878	-0.16614	0.962164	0.446286	-0.612426	0.0104711	0.145032	0.997543	0.0153325	0.416263	0.30224	0.000581727	0.0364088	0.442376	0.00158156	0.0617393	0.0176283
P11531	Dmd	Dystrophin	-0.723195	0.0288997	-0.424225	0.29897	0.32787	-0.752095	0.0730375	0.957711	0.997543	0.409814	0.626712	0.30224	0.0210259	0.911707	0.13148	0.270423	0.230335	0.0176457
P41105	Rpl28	60S ribosomal protein L28	-2.49648	-0.909289	-0.276064	2.22042	1.31113	-1.58719	0.0133239	0.291308	0.997543	0.0167685	0.38091	0.30224	0.000996804	0.121318	0.568459	0.00193807	0.0385666	0.0178931
P61255	Rpl26	60S ribosomal protein L26	-1.38684	-0.442434	-0.256025	1.13081	0.68838	-0.944405	0.0214904	0.397605	0.997543	0.0401367	0.420135	0.30224	0.00251445	0.204586	0.447235	0.00773153	0.0638843	0.0184784
P23116	Eif3a	Eukaryotic translation initiation factor 3 subunit A	-0.740484	-1.38016	0.316801	1.05729	-0.322879	0.63968	0.0455413	0.00826735	0.997543	0.014077	0.5775	0.30224	0.00920025	0.000218512	0.182517	0.00123793	0.175168	0.0185036
P56480	Atp5f1b	ATP synthase subunit beta, mitochondrial	-0.569751	-1.11086	0.252964	0.822714	-0.288149	0.541112	0.0586323	0.00964072	0.997543	0.0175259	0.554802	0.30224	0.0146054	0.000306086	0.20564	0.00205496	0.155243	0.018517
Q60932	Vdac1	Voltage-dependent anion-selective channel protein 1	-0.128899	-0.897091	0.468084	0.596983	-0.300108	0.768192	0.731469	0.0618274	0.997543	0.130168	0.678514	0.30224	0.635418	0.00896173	0.111336	0.0518929	0.284417	0.0188039
P09671	Sod2	Superoxide dismutase [Mn], mitochondrial	1.28334	0.278467	0.368403	-0.914941	-0.636473	1.00488	0.0880049	0.725484	0.997543	0.179886	0.466849	0.30224	0.0280016	0.554826	0.286435	0.0857248	0.0897704	0.0188158
Q3TUF7	Yeats2	YEATS domain-containing protein 2	0.911517	-0.588477	-0.010363	-0.92188	-1.51036	1.49999	0.289713	0.563795	0.997543	0.278378	0.353429	0.30224	0.161683	0.363678	0.979969	0.157841	0.0184397	0.0189162
Q9WUB3	Pygm	Glycogen phosphorylase, muscle form	-0.89947	0.101622	-0.223246	0.676224	0.777846	-1.00109	0.0919218	0.879009	0.997543	0.176534	0.412021	0.30224	0.030099	0.773791	0.53196	0.0832399	0.0524104	0.0190267
Q99KW3	Triobp	TRIO and F-actin-binding protein	-0.913035	-0.0330507	-0.26791	0.645125	0.612075	-0.879984	0.0616061	0.959003	0.997543	0.1478	0.441248	0.30224	0.0161275	0.915158	0.398807	0.0641614	0.0761242	0.0190732
O09161	Casq2	Calsequestrin-2	-0.78334	-0.117067	-0.0135639	0.769776	0.652708	-0.666272	0.0452613	0.773164	0.997543	0.045744	0.353429	0.30224	0.008877	0.621488	0.954018	0.00969282	0.0210561	0.0192195
Q8R310	Tmcc3	Transmembrane and coiled-coil domain protein 3	-1.0648	0.0256151	-0.124	0.940796	0.966411	-1.09041	0.0737452	0.975878	0.997543	0.100566	0.361009	0.30224	0.0213999	0.946977	0.748293	0.0357961	0.0321708	0.0192612
P63323	Rps12	40S ribosomal protein S12	-0.489662	-0.214246	0.0747708	0.564433	0.350187	-0.275416	0.0128515	0.179218	0.997543	0.00636446	0.290597	0.30224	0.000847001	0.0533335	0.452112	0.000335813	0.00602879	0.0195519
O55028	Bckdk	[3-methyl-2-oxobutanoate dehydrogenase [lipoamide]] kinase, mitochondrial	-4.63434	-5.49456	2.40211	7.03645	1.54189	0.860226	0.00010943	4.44474e-05	0.0517685	6.29747e-06	0.163247	0.30224	2.79129e-07	7.38942e-08	3.97607e-05	1.05485e-08	0.00082007	0.0198186
P62852	Rps25	40S ribosomal protein S25	-0.839626	0.804231	-0.263116	0.57651	1.38074	-1.64386	0.309777	0.388416	0.997543	0.476267	0.383062	0.30224	0.17966	0.196669	0.657225	0.342242	0.0419807	0.0205499
Q62280	Ss18	Protein SSXT	#NAME?	#NAME?	-0.136304	Inf	0.197773	-0.334077	0	0	0.997543	0	0.500587	0.30224	NA	NA	0.250102	NA	0.11424	0.0205799
Q04857	Col6a1	Collagen alpha-1(VI) chain	-0.946212	-0.208171	0.310734	1.25695	1.04878	-0.738041	0.0382045	0.6418	0.997543	0.0141218	0.218687	0.30224	0.00656037	0.446006	0.265808	0.00128917	0.00374673	0.0217607
P01942	Hba	Hemoglobin subunit alpha	0.559262	-0.674279	0.438402	-0.120861	-0.79514	1.23354	0.374673	0.341852	0.997543	0.846118	0.484769	0.30224	0.234173	0.159417	0.342672	0.78801	0.10473	0.0218768
Q80UM3	Naa15	N-alpha-acetyltransferase 15, NatA auxiliary subunit	-1.36617	-0.452513	-0.0198154	1.34636	0.893843	-0.913658	0.0230158	0.388708	0.997543	0.0222775	0.360441	0.30224	0.00284791	0.19807	0.952501	0.00309721	0.0242093	0.0220213
Q9DCS9	Ndufb10	NADH dehydrogenase [ubiquinone] 1 beta subcomplex subunit 10	0.00796715	-0.98434	0.923398	0.915431	-0.0689085	0.992307	0.994322	0.174607	0.997543	0.145866	0.940156	0.30224	0.985115	0.0500742	0.0284633	0.0624269	0.809339	0.0220441
Q78IK4	Apool	MICOS complex subunit Mic27	0.435977	-0.747784	1.09868	0.662704	-0.0850805	1.18376	0.406656	0.273384	0.997543	0.213981	0.9473	0.30224	0.267088	0.106808	0.0188866	0.1095	0.839306	0.0220813
Q9CSB4	Pard3b	Partitioning defective 3 homolog B	-0.887842	-0.583986	-0.0500171	0.837825	0.253839	-0.303856	0.00344568	0.0247342	0.997543	0.00421979	0.386732	0.30224	0.000122664	0.00152705	0.645261	0.000176708	0.0447238	0.0222947
Q5FW52	Mlip	Muscular LMNA-interacting protein	-0.254353	0.171223	0.0530682	0.307421	0.478645	-0.425576	0.248662	0.494206	0.997543	0.166578	0.345376	0.30224	0.13061	0.289689	0.734349	0.0761737	0.0132024	0.0225568
Q8K215	Lyrm4	LYR motif-containing protein 4	-1.63869	-1.29051	-0.14787	1.49082	0.200307	-0.348177	0.0019986	0.00826735	0.997543	0.00313145	0.518878	0.30224	5.38343e-05	0.000206758	0.24369	9.21359e-05	0.130513	0.022698
Q06890	Clu	Clusterin	0.187189	-0.607029	0.118372	-0.068817	-0.675846	0.794217	0.582188	0.188475	0.997543	0.856107	0.412021	0.30224	0.453303	0.0590179	0.666169	0.800897	0.0560264	0.0227335
Q920A7	Afg3l1	AFG3-like protein 1	-0.628352	0.0237579	-0.385077	0.243274	0.267032	-0.65211	0.0844002	0.963339	0.997543	0.460404	0.677998	0.30224	0.0266415	0.920898	0.135284	0.324673	0.282641	0.0227418
Q68FF6	Git1	ARF GTPase-activating protein GIT1	-0.573056	-0.141705	-0.116558	0.456498	0.314794	-0.431352	0.0354671	0.583876	0.997543	0.0663909	0.44058	0.30224	0.00576191	0.382941	0.469449	0.0177674	0.0744282	0.0228431
P58854	Tubgcp3	Gamma-tubulin complex component 3	#NAME?	#NAME?	-0.50948	Inf	0.747497	-1.25698	0	0	0.997543	0	0.506734	0.30224	NA	NA	0.264747	NA	0.121183	0.0229638
Q9WVA3	Bub3	Mitotic checkpoint protein BUB3	-0.3411	0.347005	-0.220916	0.120184	0.467189	-0.688105	0.338388	0.388416	0.997543	0.735356	0.466849	0.307616	0.204229	0.197275	0.396771	0.639279	0.0949365	0.0236083
Q9Z2Z6	Slc25a20	Mitochondrial carnitine/acylcarnitine carrier protein	-1.12527	-0.252818	-0.182437	0.942836	0.690018	-0.872455	0.0401457	0.641621	0.997543	0.0655683	0.412021	0.310451	0.00726542	0.445348	0.578378	0.0172432	0.0598501	0.0242973
O70230	Znf143	Zinc finger protein 143	-3.44897	-2.55404	-0.451814	2.99715	0.443119	-0.894934	0.00125531	0.0069691	0.997543	0.00241528	0.590389	0.310451	2.43032e-05	0.000168	0.193997	6.06854e-05	0.201704	0.0248504
O88967	Yme1l1	ATP-dependent zinc metalloprotease YME1L1	-0.919785	-0.466111	-0.598359	0.321426	-0.144685	-0.453673	0.00975327	0.10487	0.997543	0.180832	0.75987	0.310451	0.000525428	0.0223166	0.00671703	0.0872357	0.406077	0.0250685
P83882	Rpl36a	60S ribosomal protein L36a	-0.772254	0.679369	-0.543142	0.229112	0.908481	-1.45162	0.311495	0.432726	0.997543	0.761227	0.510834	0.310451	0.181706	0.234168	0.333707	0.675796	0.123618	0.0250822
Q9WVL3	Slc12a7	Solute carrier family 12 member 7	-2.0848	-1.09954	-1.11262	0.97218	-0.127362	-0.985254	0.0133239	0.111419	0.997543	0.109811	0.906114	0.310451	0.0010414	0.0253245	0.0149782	0.0407422	0.724614	0.0251377
Q60936	Coq8a	Atypical kinase COQ8A, mitochondrial	-0.588129	-0.107181	-0.0946751	0.493454	0.386272	-0.480947	0.0467638	0.725512	0.997543	0.0774196	0.412021	0.310451	0.00998098	0.5577	0.603672	0.0226216	0.0585723	0.0252554
Q5U4D9	Thoc6	THO complex subunit 6 homolog	-0.604437	-0.0785188	-0.10454	0.499898	0.421379	-0.525919	0.133953	0.878319	0.997543	0.193299	0.412021	0.312411	0.0535586	0.766106	0.579148	0.094772	0.0560839	0.0256546
P17095	Hmga1	High mobility group protein HMG-I/HMG-Y	-0.576356	0.616834	-0.742585	-0.16623	0.450605	-1.19319	0.305479	0.381877	0.997543	0.761227	0.704819	0.313204	0.173825	0.190569	0.092099	0.675534	0.324928	0.0264022
O35368	Ifi203	Interferon-activable protein 203	-0.553562	0.583836	-0.598034	-0.0444721	0.539364	-1.1374	0.361358	0.394186	0.997543	0.945987	0.633482	0.313204	0.223872	0.201844	0.192179	0.918257	0.234892	0.0267057
Q8BIF9	Znf787	Zinc finger protein 787	#NAME?	#NAME?	0.0888199	Inf	-0.541493	0.630313	0	0	0.997543	0	0.361009	0.313204	NA	NA	0.625443	NA	0.0323149	0.0267702
P14106	C1qb	Complement C1q subcomponent subunit B	-1.22972	-0.390234	-0.0196813	1.21004	0.819807	-0.839489	0.0294605	0.444306	0.997543	0.0293953	0.361009	0.313204	0.00416612	0.244128	0.950997	0.00455455	0.0296572	0.0268807
Q3UMT1	Ppp1r12c	Protein phosphatase 1 regulatory subunit 12C	-0.605157	0.23958	-0.349255	0.255902	0.495482	-0.844737	0.18984	0.657848	0.997543	0.562238	0.549909	0.313204	0.0896469	0.466635	0.297557	0.437924	0.152612	0.0272919
Q9Z0H3	Smarcb1	SWI/SNF-related matrix-associated actin-dependent regulator of chromatin subfamily B member 1	-3.10905	-2.42317	-0.120141	2.98891	0.565742	-0.685883	0.000248778	0.00121853	0.997543	0.000379791	0.412021	0.313204	1.88468e-06	1.23159e-05	0.6498	2.54466e-06	0.057111	0.0273943
Q80UZ0	Fgd5	FYVE, RhoGEF and PH domain-containing protein 5	0.614526	-0.154518	0.243813	-0.370713	-0.52523	0.769044	0.173916	0.725512	0.997543	0.342422	0.44058	0.313204	0.0790527	0.557193	0.292792	0.212222	0.0712321	0.0277441
Q9EPU0	Upf1	Regulator of nonsense transcripts 1	-3.78271	-3.11027	-0.169718	3.61299	0.502715	-0.672434	0.000257047	0.000972668	0.997543	0.000411161	0.441248	0.313204	2.38006e-06	8.89389e-06	0.508688	3.24781e-06	0.078075	0.0281437
Q8R035	Mrpl58	Peptidyl-tRNA hydrolase ICT1, mitochondrial	-0.910833	0.139412	-0.0185506	0.892283	1.03169	-1.05025	0.12659	0.855753	0.997543	0.132819	0.361009	0.313204	0.0496123	0.732689	0.963613	0.0533944	0.0307628	0.0285958
Q3TJZ6	Fam98a	Protein FAM98A	-1.23741	-1.5988	0.21904	1.45645	-0.142356	0.361397	0.00103365	0.000492906	0.997543	0.000424768	0.704819	0.313204	1.67827e-05	2.45838e-06	0.145031	4.98053e-06	0.324645	0.0286198
Q9DB15	Mrpl12	39S ribosomal protein L12, mitochondrial	-0.541773	0.248937	0.111049	0.652822	0.901759	-0.79071	0.213055	0.62548	0.997543	0.141675	0.353429	0.313204	0.105631	0.426345	0.71824	0.0592092	0.016169	0.0287229
P08249	Mdh2	Malate dehydrogenase, mitochondrial	-0.14771	-0.90997	0.156415	0.304125	-0.605845	0.76226	0.721149	0.0785522	0.997543	0.458209	0.433369	0.313204	0.620383	0.0131247	0.600285	0.319822	0.0675687	0.0288775
Q99LY9	Ndufs5	NADH dehydrogenase [ubiquinone] iron-sulfur protein 5	-1.30232	-0.48429	-0.109437	1.19288	0.70859	-0.818027	0.0231252	0.336942	0.997543	0.0303186	0.412021	0.313204	0.00290038	0.154887	0.731806	0.0047484	0.0506113	0.0291125
Q91VD9	Ndufs1	NADH-ubiquinone oxidoreductase 75 kDa subunit, mitochondrial	-1.48117	-2.83634	0.362494	1.84367	-0.992672	1.35517	0.0703054	0.0132809	0.997543	0.0379963	0.466849	0.313204	0.0199435	0.000540949	0.498278	0.00690552	0.0880164	0.0291771
Q9ES46	Parvb	Beta-parvin	-0.56927	0.126976	-0.114659	0.454611	0.581586	-0.696245	0.14972	0.787464	0.997543	0.231606	0.412021	0.313204	0.0622571	0.642032	0.674255	0.12201	0.0578717	0.0293254
P43276	Hist1h1b	Histone H1.5	-0.347835	0.530956	0.00377568	0.35161	0.882567	-0.878791	0.467545	0.328593	0.997543	0.459451	0.360441	0.314198	0.326652	0.14941	0.991229	0.321748	0.0292101	0.0297287
P62858	Rps28	40S ribosomal protein S28	-0.940205	-0.0571356	0.0434872	0.983693	0.926557	-0.88307	0.0774017	0.935704	0.997543	0.0689136	0.360441	0.314198	0.0229666	0.868813	0.899922	0.0188156	0.0244563	0.0299007
Q9ERA0	Tfcp2	Alpha-globin transcription factor CP2	#NAME?	#NAME?	-0.0773006	Inf	0.320844	-0.398144	0	0	0.997543	0	0.416263	0.322109	NA	NA	0.546605	NA	0.0616862	0.0309007
Q9D1M0	Sec13	Protein SEC13 homolog	-3.05687	-2.48625	0.226028	3.2829	0.796646	-0.570618	0.00180734	0.00597045	0.997543	0.00149406	0.304691	0.322928	4.14908e-05	0.000134	0.310091	2.75288e-05	0.00792009	0.0312271
Q01815	Cacna1c	Voltage-dependent L-type calcium channel subunit alpha-1C	0.0506927	-1.30853	1.09998	1.04929	-0.259244	1.35922	0.949434	0.114875	0.997543	0.1073	0.83058	0.327199	0.913471	0.0264509	0.0491858	0.0394511	0.583314	0.0322601
Q6PDG5	Smarcc2	SWI/SNF complex subunit SMARCC2	-2.74388	-2.20985	-0.021195	2.72269	0.512836	-0.534031	0.000193506	0.000646867	0.997543	0.000212221	0.38091	0.327199	1.00475e-06	5.21863e-06	0.921005	1.06644e-06	0.0383349	0.0326877
P84091	Ap2m1	AP-2 complex subunit mu	-1.67231	-1.06543	-0.0343724	1.63794	0.572513	-0.606886	0.00304263	0.0272567	0.997543	0.00336755	0.383062	0.327199	0.000102445	0.00194852	0.887655	0.000118457	0.0412575	0.0328719
Q91ZB0	Alpk2	Alpha-protein kinase 2	-0.710987	-0.168594	0.00554824	0.716535	0.547941	-0.542393	0.0465442	0.641995	0.997543	0.0450962	0.361009	0.327199	0.00971631	0.446675	0.979635	0.00934486	0.0315748	0.0328944
Q6Y5D8	Arhgap10	Rho GTPase-activating protein 10	#NAME?	#NAME?	0.143905	Inf	-0.4085	0.552405	0	0	0.997543	0	0.46028	0.327199	NA	NA	0.436149	NA	0.084455	0.033605
Q9CSN1	Snw1	SNW domain-containing protein 1	-0.807447	-0.041578	-0.28332	0.524128	0.48255	-0.765869	0.0871245	0.951952	0.997543	0.227369	0.545805	0.327199	0.0276481	0.893395	0.37346	0.119349	0.147054	0.0342748
Q8R323	Rfc3	Replication factor C subunit 3	-0.938606	-0.240079	-0.214361	0.724245	0.484167	-0.698527	0.0454622	0.604774	0.997543	0.0902506	0.500587	0.327199	0.0090381	0.406702	0.456779	0.02963	0.115373	0.0342813
P83887	Tubg1	Tubulin gamma-1 chain	-3.49507	-2.31696	-0.341829	3.15324	0.836282	-1.17811	0.00511304	0.0296287	0.997543	0.00727956	0.484769	0.327199	0.000219499	0.00244624	0.471563	0.000412813	0.104973	0.0342866
Q3TSG4	Alkbh5	RNA demethylase ALKBH5	0.367811	-0.223269	-0.014568	-0.382379	-0.605648	0.59108	0.219099	0.555184	0.997543	0.200654	0.361009	0.327199	0.110841	0.354893	0.944414	0.0996842	0.0312185	0.0342882
O89112	Lancl1	Glutathione S-transferase LANCL1	#NAME?	#NAME?	-0.06856	Inf	0.453467	-0.522027	0	0	0.997543	0	0.412021	0.327199	NA	NA	0.689285	NA	0.0539923	0.034322
C0HKE9	Hist1h2ap	Histone H2A type 1-P	0.796226	-1.66517	0.491385	-0.304841	-1.97001	2.46139	0.511317	0.289908	0.997543	0.803502	0.44058	0.327199	0.37488	0.119588	0.577027	0.727459	0.0741924	0.0344023
Q8C0N2	Gpat3	Glycerol-3-phosphate acyltransferase 3	-0.460279	0.131311	0.23057	0.69085	0.822161	-0.59159	0.102515	0.684474	0.997543	0.0853943	0.360441	0.328617	0.036329	0.497851	0.247467	0.0271774	0.0251009	0.0348769
Q99JP6	Homer3	Homer protein homolog 3	-3.45484	-2.50281	-0.782069	2.67277	0.169956	-0.952025	0.00881859	0.0295424	0.997543	0.0156658	0.860742	0.328617	0.00043796	0.0023575	0.0675355	0.00169253	0.645555	0.0350559
Q66GT5	Ptpmt1	Phosphatidylglycerophosphatase and protein-tyrosine phosphatase 1	-0.196229	0.117707	0.00648782	0.202716	0.320423	-0.313936	0.276755	0.570464	0.997543	0.258273	0.361009	0.328781	0.152624	0.370825	0.959604	0.141141	0.0325666	0.0353257
Q9D7S7	Rpl22l1	60S ribosomal protein L22-like 1	-1.52597	-0.322138	0.259165	1.78514	1.463	-1.20384	0.10115	0.734962	0.997543	0.0849365	0.360441	0.330204	0.0355046	0.568175	0.539323	0.0262492	0.0259429	0.035732
Q9CZU6	Cs	Citrate synthase, mitochondrial	-0.148554	-0.827907	0.182275	0.330828	-0.497078	0.679353	0.701085	0.0836514	0.997543	0.393376	0.480668	0.330631	0.59722	0.0154369	0.518667	0.255332	0.102895	0.0360319
Q8CBE3	Wdr37	WD repeat-containing protein 37	-0.191477	-0.864223	0.157925	0.349401	-0.514822	0.672747	0.619064	0.0764172	0.997543	0.362964	0.466849	0.332234	0.495564	0.0121963	0.572217	0.228899	0.0911767	0.0364615
Q8BH95	Echs1	Enoyl-CoA hydratase, mitochondrial	-0.618653	-0.0332801	-0.0586213	0.560032	0.526752	-0.585373	0.0919218	0.951716	0.997543	0.116336	0.412021	0.332712	0.0299876	0.890821	0.809189	0.044235	0.055185	0.0373832
Q91VM5	Rbmxl1	RNA binding motif protein, X-linked-like-1	-0.961638	-0.596652	-0.16659	0.795047	0.198395	-0.364985	0.00352416	0.0401007	0.997543	0.00738752	0.597934	0.332712	0.000133491	0.00413341	0.233126	0.000433104	0.207083	0.0376914
O70152	Dpm1	Dolichol-phosphate mannosyltransferase subunit 1	-1.01788	-0.402262	-0.102377	0.915504	0.513242	-0.615619	0.0252793	0.320862	0.997543	0.035159	0.44058	0.332712	0.00340454	0.143228	0.690398	0.0060954	0.0721313	0.0378777
Q921M3	Sf3b3	Splicing factor 3B subunit 3	-0.859501	-0.431114	0.0824057	0.941907	0.510793	-0.428387	0.0133578	0.14686	0.997543	0.00932495	0.353429	0.332712	0.00107607	0.0369897	0.645639	0.000601358	0.0181166	0.0379123
Q9WVB0	Rbpms	RNA-binding protein with multiple splicing	#NAME?	#NAME?	0.0487189	Inf	0.912432	-0.863714	0	0	0.997543	0	0.361009	0.332712	NA	NA	0.885992	NA	0.0311004	0.037929
Q99KI0	Aco2	Aconitate hydratase, mitochondrial	0.041975	-0.732858	0.178236	0.136261	-0.596596	0.774833	0.936607	0.169513	0.997543	0.761227	0.466849	0.332712	0.896399	0.0469226	0.583851	0.674137	0.0924783	0.0380461
Q99KG3	Rbm10	RNA-binding protein 10	-1.16405	-0.608387	0.0643065	1.22835	0.619965	-0.555658	0.0128515	0.118773	0.997543	0.00937184	0.360441	0.343088	0.000884886	0.0276447	0.783647	0.00062766	0.0255415	0.0397074
P27659	Rpl3	60S ribosomal protein L3	-0.742712	1.01903	0.175575	0.918287	1.93731	-1.76174	0.531594	0.492835	0.997543	0.444956	0.360441	0.343088	0.399591	0.287246	0.770711	0.306699	0.0288555	0.0397593
E9QAT4	Sec16a	Protein transport protein Sec16A	-4.09468	-3.64544	0.158668	4.25335	0.607909	-0.449242	9.92246e-05	0.000149096	0.997543	5.11408e-05	0.329802	0.346371	1.67045e-07	3.7181e-07	0.404795	1.28495e-07	0.0115001	0.0404055
A2AAE1	Kiaa1109	Transmembrane protein KIAA1109	-1.00352	-0.392874	-0.160665	0.842857	0.449983	-0.610648	0.0291637	0.338983	0.997543	0.0466015	0.500213	0.348542	0.00402596	0.157234	0.541168	0.0101087	0.111668	0.0414799
P40224	Cxcl12	Stromal cell-derived factor 1	-1.24162	-0.277872	0.0965673	1.33819	1.06032	-0.963751	0.05828	0.687431	0.997543	0.0461272	0.360441	0.348542	0.0142757	0.505098	0.814503	0.00992724	0.0286919	0.0418462
Q99M04	Lias	Lipoyl synthase, mitochondrial	-0.685231	-0.198235	-0.126586	0.558645	0.36041	-0.486996	0.0459226	0.554602	0.997543	0.0812427	0.500213	0.348542	0.00935461	0.35406	0.547398	0.0242125	0.111492	0.0420666
Q8CGP2	Hist1h2bp	Histone H2B type 1-P	-1.19562	-0.0337428	-0.240125	0.955497	0.921754	-1.16188	0.10462	0.975878	0.997543	0.175962	0.466849	0.348542	0.0378676	0.945829	0.631275	0.0823806	0.091805	0.0422428
Q80SY5	Prpf38b	Pre-mRNA-splicing factor 38B	-1.34265	-0.797639	0.154019	1.49667	0.699031	-0.545012	0.0132205	0.0800187	0.997543	0.00813116	0.353429	0.348542	0.000944739	0.0141679	0.50628	0.000497131	0.0155154	0.0423061
P62918	Rpl8	60S ribosomal protein L8	0.369216	-0.412258	-0.177074	-0.54629	-0.958548	0.781474	0.297103	0.435506	0.997543	0.145864	0.353429	0.348542	0.166985	0.236397	0.425792	0.0622918	0.021076	0.0425648
P62082	Rps7	40S ribosomal protein S7	-0.384766	0.317042	-0.0490932	0.335673	0.652715	-0.701808	0.361182	0.515254	0.997543	0.422694	0.412021	0.348542	0.223459	0.308538	0.870464	0.282858	0.05554	0.0427039
Q9D6S7	Mrrf	Ribosome-recycling factor, mitochondrial	-0.609311	0.00309252	-0.349539	0.259772	0.262865	-0.612404	0.11721	0.99585	0.997543	0.473337	0.718256	0.348542	0.0438932	0.990621	0.207678	0.338154	0.33277	0.0430703
Q8C650	2020-09-10	Septin-10	-0.710257	-0.18773	0.536644	1.2469	1.05917	-0.522527	0.12659	0.713509	0.997543	0.0311854	0.198675	0.348542	0.0496555	0.540914	0.0395844	0.00506697	0.00207212	0.0434257
Q8C7H1	Mmaa	Methylmalonic aciduria type A homolog, mitochondrial	-1.65665	-1.08588	0.140832	1.79749	0.71161	-0.570778	0.0189391	0.0800187	0.997543	0.0141583	0.353429	0.348542	0.00197895	0.0141338	0.553516	0.00130436	0.0193158	0.0439187
Q3TEA8	Hp1bp3	Heterochromatin protein 1-binding protein 3	-0.425911	0.0840729	-0.163633	0.262278	0.346351	-0.509984	0.28261	0.860905	0.997543	0.461863	0.472453	0.348542	0.15653	0.741395	0.429638	0.326089	0.0977907	0.0439839
P42669	Pura	Transcriptional activator protein Pur-alpha	#NAME?	#NAME?	0.138431	Inf	0.745238	-0.606807	0	0	0.997543	0	0.353429	0.348542	NA	NA	0.583501	NA	0.0206287	0.0441351
P14131	Rps16	40S ribosomal protein S16	-0.765938	-0.226692	-0.0229004	0.743038	0.516346	-0.539246	0.0462967	0.547341	0.997543	0.0500286	0.412021	0.348542	0.00962567	0.346276	0.921966	0.0111873	0.0521255	0.0445162
Q8BK06	Fbxo9	F-box only protein 9	0.135077	-2.6458	0.677319	0.542241	-2.10355	2.78087	0.918256	0.176795	0.997543	0.607908	0.448758	0.348542	0.87188	0.0514367	0.398574	0.491825	0.0813117	0.0446006
Q9JJZ2	Tuba8	Tubulin alpha-8 chain	#NAME?	#NAME?	0.546189	Inf	1.53838	-0.992196	0	0	0.997543	0	0.353429	0.348542	NA	NA	0.103109	NA	0.0165429	0.0446712
Q3UHZ5	Lmod2	Leiomodin-2	-0.858017	-0.0790119	-0.24536	0.612657	0.533645	-0.779006	0.0940689	0.906766	0.997543	0.200654	0.541321	0.352629	0.0312771	0.816315	0.477302	0.0997041	0.143588	0.0454655
Q8BZQ2	Crispld2	Cysteine-rich secretory protein LCCL domain-containing 2	-0.795421	-0.304003	-0.0928536	0.702568	0.398564	-0.491418	0.0339727	0.373967	0.997543	0.0461272	0.466849	0.35725	0.00520457	0.184031	0.668739	0.00992856	0.0930688	0.0466566
Q8CB77	Eloa	Elongin-A	-1.32831	-0.105171	-0.366123	0.962184	0.857013	-1.22314	0.0991295	0.921588	0.997543	0.203306	0.533612	0.35725	0.0341279	0.844981	0.501937	0.101823	0.138422	0.0467609
Q9Z1P6	Ndufa7	NADH dehydrogenase [ubiquinone] 1 alpha subcomplex subunit 7	-0.505702	-0.136673	-0.130284	0.375418	0.238746	-0.36903	0.0415123	0.601278	0.997543	0.0888523	0.566199	0.35725	0.00775736	0.402029	0.37345	0.0289477	0.163162	0.0468839
P48787	Tnni3	Troponin I, cardiac muscle	-0.571448	-0.142509	-0.222983	0.348464	0.205956	-0.428939	0.0586323	0.653867	0.997543	0.193299	0.682853	0.36419	0.0145407	0.460914	0.260144	0.0948686	0.295485	0.0480743
Q7TPV4	Mybbp1a	Myb-binding protein 1A	-1.05788	-0.2534	-0.615729	0.442151	0.18875	-0.80448	0.0600996	0.673797	0.997543	0.372444	0.841625	0.364413	0.0155814	0.484484	0.112765	0.236755	0.599967	0.0483833
Q3TKT4	Smarca4	Transcription activator BRG1	-2.33957	-2.01756	-0.104296	2.23527	0.217715	-0.322011	0.000193506	0.000535955	0.997543	0.000265372	0.549909	0.365013	1.14019e-06	3.11861e-06	0.465994	1.55578e-06	0.151608	0.0488761
Q9DCW4	Etfb	Electron transfer flavoprotein subunit beta	-0.0226423	-0.805185	0.246148	0.268791	-0.536395	0.782543	0.968638	0.1638	0.997543	0.57153	0.549909	0.365013	0.948254	0.044455	0.487387	0.449588	0.151317	0.0493535
Q9DBR7	Ppp1r12a	Protein phosphatase 1 regulatory subunit 12A	-0.272207	0.000872076	0.0445894	0.316797	0.317669	-0.27308	0.127799	0.996783	0.997543	0.0865679	0.360441	0.365013	0.050345	0.994297	0.715965	0.0279859	0.027668	0.0497688
Q8BYC6	Taok3	Serine/threonine-protein kinase TAO3	#NAME?	#NAME?	-0.283833	Inf	0.352288	-0.636121	0	0	0.997543	0	0.604371	0.365013	NA	NA	0.255541	NA	0.21347	0.0498467
A2AR02	Ppig	Peptidyl-prolyl cis-trans isomerase G	-1.2085	-0.275337	0.12358	1.33208	1.05674	-0.933162	0.0643291	0.696405	0.997543	0.0493442	0.361009	0.365013	0.017369	0.515142	0.767695	0.0109516	0.0309675	0.0498636
